# Supplementary material for: Social media research: We are publishing more but with weak influence
Source: PLoS One. 2024 Feb 8;19(2):e0297241. doi: 10.1371/journal.pone.0297241 (PMC10852228; doi:10.1371/journal.pone.0297241)
Supplement: S1 Data — (XLSX) [file pone.0297241.s001.xlsx]

## Sheet: Sheet1
Authors	Author full names	Author(s) ID	Title	Year	Source title	Volume	Issue	Art. No.	Page start	Page end	Page count	Cited by	DOI	Link	Abstract	Author Keywords	Index Keywords	Document Type	Publication Stage	Open Access	Source	EID
Da Y.; Gou Q.; Liang C.	Da, Yuwen (58521825000); Gou, Qinglong (24399063500); Liang, Chao (58020643800)	58521825000; 24399063500; 58020643800	Will self-gifting of streamers hurt unions? Analyzing the union's compensation mechanism for a live streaming supply chain	2023	Transportation Research Part E: Logistics and Transportation Review	177		103230				0	10.1016/j.tre.2023.103230	https://www.scopus.com/inward/record.uri?eid=2-s2.0-85166647556&doi=10.1016%2fj.tre.2023.103230&partnerID=40&md5=b2201a6f55fee5fbd745bfb553f1c203	As an emerging online media for entertainment and social contact, live streaming already has a considerable market after its boom in recent years. On a live streaming platform, as content providers and the agents of providers, streamers and unions are the two most important roles on the supply side. Once streamers join a union, they will be paid according to the union's compensation mechanism ins…	Game theory; Live streaming; Platform-based operation; Self-gifting behavior; Sharing economy	Game theory; Media streaming; Compensation mechanism; Compensation parameters; Content providers; Live streaming; Online medium; Platform-based operation; Self-gifting behavior; Sharing economy; Social contacts; Supply sides; game theory; income; social behavior; social media; supply chain management; Supply chains	Article	Final		Scopus	2-s2.0-85166647556
Ortanderl F.; Bausch T.	Ortanderl, Florian (57219950208); Bausch, Thomas (55792129000)	57219950208; 55792129000	Wish you were here? Tourists’ perceptions of nature-based destination photographs	2023	Journal of Destination Marketing and Management	29		100799				0	10.1016/j.jdmm.2023.100799	https://www.scopus.com/inward/record.uri?eid=2-s2.0-85166642260&doi=10.1016%2fj.jdmm.2023.100799&partnerID=40&md5=10d4e7b8268fba1253d25998b6863f85	This article delves into the cognitive perceptions and affective responses of tourists when viewing destinaton photographs. This study involved 149 participants interested in a holiday in South Tyrol, Italy, who provided feedback on various types of destination photographs in a web-based qualitative study using QDC studio. These photographs featured compositions with a single person, a group of p…	Destination image; Overtourism; Promotion; Social media; User-generated content		Article	Final	All Open Access; Hybrid Gold Open Access	Scopus	2-s2.0-85166642260
Reimer T.	Reimer, Thomas (57189636232)	57189636232	Environmental factors to maximize social media engagement: A comprehensive framework	2023	Journal of Retailing and Consumer Services	75		103458				0	10.1016/j.jretconser.2023.103458	https://www.scopus.com/inward/record.uri?eid=2-s2.0-85163193667&doi=10.1016%2fj.jretconser.2023.103458&partnerID=40&md5=5935428291344f7b75c3e265e1f5fbdc	Social media is a crucial tool for companies to reach their customers as additional touch point and build brand awareness, but effectively using these platforms to engage with customers remains an area of research. Branded social media posts are aimed to deepen the customer-brand-relationship in form of social media engagement. In this study, we aim to provide a more comprehensive understanding o…	Brand posts; Consumer-brand interaction; Cross-channel management; Environmental factors; Social cognitive theory; Social media engagement	cognition; consumption behavior; environmental factor; social media; social theory	Article	Final	All Open Access; Green Open Access; Hybrid Gold Open Access	Scopus	2-s2.0-85163193667
Bernardino S.; Santos J.F.; Silva P.	Bernardino, Susana (57191613885); Santos, J. Freitas (56108453200); Silva, Pedro (57214999825)	57191613885; 56108453200; 57214999825	Social entrepreneur management of personal network linkages: Does the use of social media increase resources?; [A xestión de redes persoais por emprendedores sociais: A utilización de redes sociais aumenta o acceso ós recursos?]	2023	Revista Galega de Economia	32	2					0	10.15304/rge.32.2.8590	https://www.scopus.com/inward/record.uri?eid=2-s2.0-85172655378&doi=10.15304%2frge.32.2.8590&partnerID=40&md5=97ad49c04f569b702520dcf534c4c3a4	Research on social entrepreneurship highlights how important resources are since a lack of them may undermine a social organization's activity and mission. To maintain or increase the amount of resources available, the social entrepreneur needs to manage his/her personal network linkages via social media to connect with current stakeholders and seek new ones. This research uses primary data colle…	network; resources; social entrepreneur; social media; social organizations	Portugal; entrepreneur; resource availability; social media; social organization; stakeholder	Article	Final	All Open Access; Gold Open Access	Scopus	2-s2.0-85172655378
Fu X.; Liu X.; Li Z.	Fu, Xiao (57222040939); Liu, Xinyi (57194625725); Li, Zhiyong (57194623995)	57222040939; 57194625725; 57194623995	Catching eyes of social media wanderers: How pictorial and textual cues in visitor-generated content shape users’ cognitive-affective psychology	2024	Tourism Management	100		104815				0	10.1016/j.tourman.2023.104815	https://www.scopus.com/inward/record.uri?eid=2-s2.0-85165692438&doi=10.1016%2fj.tourman.2023.104815&partnerID=40&md5=9e8531aee5a8dc15bce822d2679a43e7	Documenting and sharing individual museum visits flourishes on social media. However, little research exists about how peer-generated content cues shape prospective visitors' perceptions and decisions. Drawing upon the stimulus‒organism‒response (SOR) framework, we holistically investigated the visual weight and attitudinal feedback of exhibition selfies and caption appeal types via eye-tracking …	Digital communication; Exhibition/museum visiting; Eye-tracking; Stimulus‒organism‒response; Visitor-generated content	cognition; digitization; heritage tourism; information and communication technology; marketing; psychology; social media; tourism economics; tourism market; tourist attraction	Article	Final		Scopus	2-s2.0-85165692438
Luqman A.; Zhang Q.; Hina M.	Luqman, Adeel (57193114185); Zhang, Qingyu (35932752700); Hina, Maryam (57284729700)	57193114185; 35932752700; 57284729700	Employees’ proactiveness on enterprise social media and social consequences: An integrated perspective of social network and social exchange theories	2023	Information and Management	60	6	103843				1	10.1016/j.im.2023.103843	https://www.scopus.com/inward/record.uri?eid=2-s2.0-85169888030&doi=10.1016%2fj.im.2023.103843&partnerID=40&md5=e333787b68cea347265d6dae3f5ae5e1	This study delves into how employee proactiveness on enterprise social media can influence social outcomes at work, both positively and negatively. Drawing on social network and social exchange theories, we develop a model to understand how virtual proactiveness is perceived by leaders and coworkers. Using a round-robin design, we collected data from 281 respondents in 56 teams across three waves…	Coworker envy; Enterprise social media; Leader-member exchange (LMX); Leadership emergence; Proactiveness; Team-member exchange (TMX)	Economic and social effects; Social networking (online); Coworker envy; Enterprise social medium; Leader-member exchange; Leader-member exchanges; Leadership emergence; Proactiveness; Social exchange theory; Social media; Team member exchanges; Team-member exchange; Personnel	Article	Final		Scopus	2-s2.0-85169888030
Davis D.J.; Beck T.E.	Davis, Daniel J. (57211214480); Beck, Tammy E. (8983641300)	57211214480; 8983641300	How social media disrupts institutions: Exploring the intersection of online disinformation, digital materiality and field-level change	2023	Information and Organization	33	4	100488				0	10.1016/j.infoandorg.2023.100488	https://www.scopus.com/inward/record.uri?eid=2-s2.0-85174210183&doi=10.1016%2fj.infoandorg.2023.100488&partnerID=40&md5=ca3dfd7f2572a0e2d43fa50805fff8ce	The diffusion of disinformation via social media has become a pressing societal concern for business leaders and policy makers. In recent years, online disinformation has been implicated as a source of field-level institutional change across a variety of societal contexts. To better understand how online disinformation changes institutional issue fields, we explore how digital materiality affords…	Affordances; Disinformation; Institutional change; Issue field; Materiality; Social media		Article	Final		Scopus	2-s2.0-85174210183
Mesa-Pedrazas Á.; Nogueras-Zondag R.; Duque-Calvache R.	Mesa-Pedrazas, Ángela (57219850628); Nogueras-Zondag, Roberto (58616367000); Duque-Calvache, Ricardo (55764880400)	57219850628; 58616367000; 55764880400	The new town square: Twitter discourses about balconies during the 2020 lockdown in Spain	2023	Cities	143		104595				0	10.1016/j.cities.2023.104595	https://www.scopus.com/inward/record.uri?eid=2-s2.0-85172243482&doi=10.1016%2fj.cities.2023.104595&partnerID=40&md5=d2975633b2ad9d99e5b78cbf699760bd	The COVID-19 pandemic and lockdown in Spain during Spring 2020 resulted in a ban on most uses of public space, producing a social redefinition of not only public spaces, but also private spaces such as homes. This paper examines the discourses related to balconies that appeared at this time on Twitter (X), an intermediate microspace and hybrid between the public and private. The study uses data f…	COVID-19; Liminal spaces; Natural language processing; Public space; Social media; Topic modelling	Spain; analytical method; COVID-19; health policy; public space; social media; urban area	Article	Final		Scopus	2-s2.0-85172243482
Tyrväinen O.; Karjaluoto H.; Ukpabi D.	Tyrväinen, Olli (57208553081); Karjaluoto, Heikki (55910157400); Ukpabi, Dandison (57192807174)	57208553081; 55910157400; 57192807174	Understanding the Role of Social Media Content in Brand Loyalty: A Meta-Analysis of User-Generated Content Versus Firm-Generated Content	2023	Journal of Interactive Marketing	58	4		400	413	13	0	10.1177/10949968231157281	https://www.scopus.com/inward/record.uri?eid=2-s2.0-85173841507&doi=10.1177%2f10949968231157281&partnerID=40&md5=2d59dec078acb474614ea29fe1044ac3	The enormous growth of social media has increased interest in this platform among marketers and marketing academics. However, the previous literature has not provided a clear consensus regarding the influence of social media content on consumers’ brand loyalty. The meta-analysis presented in this article integrates results from 223 independent samples, with a total of 97,709 respondents. The stud…	brand loyalty; meta-analysis; social media		Article	Final	All Open Access; Green Open Access	Scopus	2-s2.0-85173841507
Lewulis P.	Lewulis, Piotr (57221532496)	57221532496	The use of social media evidence in the courtroom: A survey of lawyer's experiences in Poland	2023	Computer Law and Security Review	51		105886				0	10.1016/j.clsr.2023.105886	https://www.scopus.com/inward/record.uri?eid=2-s2.0-85172104671&doi=10.1016%2fj.clsr.2023.105886&partnerID=40&md5=33cee8cc996856c2c3864f4f024ddc5e	Despite its potential evidentiary value, presenting information from social media in the courtroom poses practical challenges. Various legal, ethical, and forensic issues tied to social media evidence have international relevance, as judicial authorities globally navigate the same technological landscape. This article presents the results of an exploratory cross-sectional questionnaire survey con…	Digital evidence; Digital forensics; Social media; Social media evidence	Crime; Electronic crime countermeasures; Social networking (online); Civil litigation; Content analysis; Court case; Digital evidence; Media content; Presenting informations; Questionnaire surveys; Social media; Social medium evidence; Digital forensics	Article	Final		Scopus	2-s2.0-85172104671
Jiang S.; Ling F.Y.Y.; Ma G.	Jiang, Shan (57201291943); Ling, Florence Yean Yng (13310155600); Ma, Guofeng (9337429800)	57201291943; 13310155600; 9337429800	Fostering Resilience in Project Teams: Adaptive Structuration Perspective	2024	Journal of Management in Engineering	40	1	4023047				0	10.1061/JMENEA.MEENG-5615	https://www.scopus.com/inward/record.uri?eid=2-s2.0-85173831158&doi=10.1061%2fJMENEA.MEENG-5615&partnerID=40&md5=601781feefae9a17961d7ce5201db147	While there is burgeoning research on team resilience, resilience in temporary organizations such as project teams to boost project outcomes has yet to be fully scrutinized. Using a capacity-based conceptualization, this study investigates the predictive mechanism of project team resilience from an adaptive structuration perspective and explores the effect of team resilience on project performanc…	Professional identity; Project performance; Project teams; Social media use; Team resilience	Professional aspects; Project management; Adaptive structuration; Media use; Predictive mechanisms; Professional identity; Project outcomes; Project performance; Project team; Social media; Social medium use; Team resilience; Social networking (online)	Article	Final		Scopus	2-s2.0-85173831158
Liu Y.	Liu, Yunxin (57953286400)	57953286400	Digital exposure to unhealthy food reduces subsequent consumption of unhealthy food	2023	Journal of Business Research	168		114245				0	10.1016/j.jbusres.2023.114245	https://www.scopus.com/inward/record.uri?eid=2-s2.0-85170078431&doi=10.1016%2fj.jbusres.2023.114245&partnerID=40&md5=a32b91bbbfe1e3840cde2b9855dd5005	Digital marketing tools (e.g., social media and touchscreens) allow consumers to freely interact with food cues and offer multiple ways for marketers to reach consumers. Across a series of six studies, we investigate how, why, and when digital exposure to unhealthy food (vs. nonfood) on social media or touchscreens affects the subsequent consumption of unhealthy food. The results show that digita…	Digital food exposure; Self-control; Social media; Touchscreen; Unhealthy consumption		Article	Final		Scopus	2-s2.0-85170078431
Górska P.; Karaś U.; Stefaniak A.	Górska, Paulina (55816267100); Karaś, Urszula (58520686100); Stefaniak, Anna (57103128900)	55816267100; 58520686100; 57103128900	Refugees at the gates. Vicarious contact and collective action for a disadvantaged group	2023	International Journal of Intercultural Relations	96		101808				0	10.1016/j.ijintrel.2023.101808	https://www.scopus.com/inward/record.uri?eid=2-s2.0-85166556015&doi=10.1016%2fj.ijintrel.2023.101808&partnerID=40&md5=c5a805a32f1f0c990d03fd822192c985	Past studies demonstrated that vicarious contact (i.e., observing interactions between ingroup and outgroup representatives) affects outgroup-directed attitudes. This research sought to examine whether and, if so, how negative and positive vicarious contact with refugees influence host society's members' collective action for this disadvantaged group. Two online experiments (total N = 1328) were …	Collective action; Empathy; Intergroup anxiety; Refugees; Vicarious contact	adult; Africa; anxiety; article; Belarus; controlled study; disadvantaged population; empathy; female; human; major clinical study; male; Middle East; organization; Poland; refugee; social media; videorecording	Article	Final		Scopus	2-s2.0-85166556015
Iddrisu A.-M.; Mensah S.; Boafo F.; Yeluripati G.R.; Kudjo P.	Iddrisu, Abdul-Manan (58220845500); Mensah, Solomon (57191254462); Boafo, Fredrick (58220193900); Yeluripati, Govindha R. (58220631300); Kudjo, Patrick (57195678643)	58220845500; 57191254462; 58220193900; 58220631300; 57195678643	A sentiment analysis framework to classify instances of sarcastic sentiments within the aviation sector	2023	International Journal of Information Management Data Insights	3	2	100180				0	10.1016/j.jjimei.2023.100180	https://www.scopus.com/inward/record.uri?eid=2-s2.0-85156107599&doi=10.1016%2fj.jjimei.2023.100180&partnerID=40&md5=2e54a4b0421cd8c74bbb7539b0bc6b9a	Social media in our current dispensation has become an integral part of daily routines. As a result, it is abundant in user opinions. Amid a global pandemic, these online platforms have taken a center stage in the disbursement of relevant information such as travel, emergency and pandemic hotspots. For researchers, this situation has presented itself as a challenge and opportunity to leverage big…	Aviation sector; Machine learning; Natural language processing; Sentiment analysis; Social media		Article	Final		Scopus	2-s2.0-85156107599
Xu Y.; Chen W.; Ow T.T.	Xu, Yue (58045724800); Chen, Weiping (55535192200); Ow, Terence T. (6507703410)	58045724800; 55535192200; 6507703410	The effects of social media posts’ characteristics on customer engagement: Evidence from WeChat	2023	Information and Management	60	7	103854				0	10.1016/j.im.2023.103854	https://www.scopus.com/inward/record.uri?eid=2-s2.0-85168802333&doi=10.1016%2fj.im.2023.103854&partnerID=40&md5=8c41393fd3f784d76b5a9924c83b891e	Many companies are using social media as emerging marketing channels in hopes of encouraging engagement by customers. This study explored the effect of multiple social media post cues on customer engagement. By distinguishing WeChat posts’ characteristics into outer- and inner-layer features, the findings suggest that outer-layer features (title linguistic vividness and top position) have positiv…	Customer engagement; Post characteristics; Social media; WeChat	Economic and social effects; Social networking (online); Customer engagement; Inner layer; Marketing channels; Outer layer; Post characteristic; Social media; User-generated; Wechat; Sales	Article	Final		Scopus	2-s2.0-85168802333
Hossain M.M.; Adnan H.M.; Rahman M.K.; Muhammad M.Z.	Hossain, Mohammad Mainul (57360423200); Adnan, Hamedi Mohd (55759755600); Rahman, Muhammad Khalilur (57216983234); Muhammad, Mohd Zulkifli (43061596600)	57360423200; 55759755600; 57216983234; 43061596600	Impact of Residents' Trust on Behavioral Intention to Use Social Media for E-Administration Services	2023	Pertanika Journal of Social Sciences and Humanities	31	3		1219	1244	25	0	10.47836/pjssh.31.3.16	https://www.scopus.com/inward/record.uri?eid=2-s2.0-85173271873&doi=10.47836%2fpjssh.31.3.16&partnerID=40&md5=3a88db63d82ee5ecbdb25316c3f9d460	Trust is the fundamental matter that improves residents' willingness to utilize social media as a technology tool for e-administration facilities. Despite its significance in the e-administrative sector, there is a lack of empirical investigation on residents' trust in behavioral intention to use social media for e-administrative services. This study investigates the antecedents of residents' tru…	Behavioral intention; e-administration services; resident trust; social media; subjective norms		Article	Final	All Open Access; Hybrid Gold Open Access	Scopus	2-s2.0-85173271873
Khorasani M.; Kahani M.; Yazdi S.A.A.; Hajiaghaei-Keshteli M.	Khorasani, Mahsa (57560521700); Kahani, Mohsen (13405743100); Yazdi, Seyed Amir Amin (55772362500); Hajiaghaei-Keshteli, Mostafa (36008663700)	57560521700; 13405743100; 55772362500; 36008663700	Towards finding the lost generation of autistic adults: A deep and multi-view learning approach on social media	2023	Knowledge-Based Systems	276		110724				0	10.1016/j.knosys.2023.110724	https://www.scopus.com/inward/record.uri?eid=2-s2.0-85164224455&doi=10.1016%2fj.knosys.2023.110724&partnerID=40&md5=f562e51c63d8eec006337fe898b3ca21	The detection of mental disorders through social media has received significant attention. With the growing prevalence of Autism Spectrum Disorder (ASD) and the inherent difficulties in diagnosing adults, researchers have attempted to identify undiagnosed adults. Previous studies have primarily concentrated on analyzing ASD characteristics rather than directly detecting ASD. The current study aim…	Autism disorder; Mental health; Multi-view learning; Social media mining; Transformer learning	Diseases; Learning systems; Semantics; Social networking (online); Autism disorders; Autism spectrum disorders; Learning approach; Linguistic features; Mental disorders; Mental health; Multi-view learning; Social media; Social media minings; Transformer learning; Deep learning	Article	Final		Scopus	2-s2.0-85164224455
Hamby A.; Kim H.; Spezzano F.	Hamby, Anne (36460964300); Kim, Hongmin (58635446400); Spezzano, Francesca (53364540100)	36460964300; 58635446400; 53364540100	Sensational stories: The role of narrative characteristics in distinguishing real and fake news and predicting their spread	2024	Journal of Business Research	170		114289				0	10.1016/j.jbusres.2023.114289	https://www.scopus.com/inward/record.uri?eid=2-s2.0-85173433157&doi=10.1016%2fj.jbusres.2023.114289&partnerID=40&md5=f667a216d761eb859ccb2df1c4eafbc8	Media content – whether real or fake – is often presented in a story format. While research has examined some of the linguistic differences between real and fake news articles, less attention has been given to the ways in which they vary in terms of their narrativity. The current work leverages text analysis to build on recent work in the consumer field examining narrativity in predicting message…	Fake news; Narrative; Sharing behavior; Social media		Article	Final		Scopus	2-s2.0-85173433157
Nusrat A.; He Y.; Luqman A.; Mehrotra A.; Shankar A.	Nusrat, Anam (57220544000); He, Yong (55629044400); Luqman, Adeel (57193114185); Mehrotra, Ankit (26534781800); Shankar, Amit (57188841283)	57220544000; 55629044400; 57193114185; 26534781800; 57188841283	Unraveling the psychological and behavioral consequences of using enterprise social media (ESM) in mitigating the cyberslacking	2023	Technological Forecasting and Social Change	196		122868				0	10.1016/j.techfore.2023.122868	https://www.scopus.com/inward/record.uri?eid=2-s2.0-85171471529&doi=10.1016%2fj.techfore.2023.122868&partnerID=40&md5=90ce1786f359a147f4a9f03f44cc6b3c	Our study addresses the understudied impact of enterprise social media (ESM) on employee productivity and performance. We explore the relationship between ESM use, interruption overload, psychological transitions, cyberslacking behavior, and work performance. Drawing on the Conservation of Resources (COR) theory, we hypothesize that frequent ESM use leads to interruption overload and subsequent p…	Conservation of resources (COR) theory; Cyberslacking; Enterprise social media (ESM); Interruption overload; Psychological transition	Conservation; Natural resources management; Personnel; Social networking (online); Conservation of resources theories; Cyberslacking; Employee performance; Employee productivity; Enterprise social medium; Interruption overload; Media use; Psychological transition; Social media; Work performance; behavior; organization; psychology; social media; Behavioral research	Article	Final		Scopus	2-s2.0-85171471529
Fischer-Preßler D.; Marx J.; Bunker D.; Stieglitz S.; Fischbach K.	Fischer-Preßler, Diana (57210196528); Marx, Julian (57208785022); Bunker, Deborah (15520858500); Stieglitz, Stefan (8982225800); Fischbach, Kai (56018149500)	57210196528; 57208785022; 15520858500; 8982225800; 56018149500	Social media information governance in multi-level organizations: How humanitarian organizations accrue social capital	2023	Information and Management	60	7	103838				1	10.1016/j.im.2023.103838	https://www.scopus.com/inward/record.uri?eid=2-s2.0-85167809891&doi=10.1016%2fj.im.2023.103838&partnerID=40&md5=90d7128ea638342f56a603de82c1853a	Strategic social media use positively influences organizational goals such as the long-term accrual of social capital, and thus social media information governance has become an increasingly important organizational objective. It is particularly important for humanitarian nongovernmental organizations (HNGOs), whose work relies on accurate and timely information regarding socially altruistic beha…	Dynamic and co-evolutionary process management; Information governance; Social capital; Social media	Co-evolutionary process; Dynamic and co-evolutionary process management; Information governance; Media use; Multi-level organizations; Nongovernmental organizations; Process management; Social capitals; Social media; Social media informations; Social networking (online)	Article	Final	All Open Access; Hybrid Gold Open Access	Scopus	2-s2.0-85167809891
Wen T.; Chen Y.-W.; Syed T.A.; Wu T.	Wen, Tao (57201034341); Chen, Yu-wang (12807413800); Syed, Tahir abbas (57209338543); Wu, Ting (58562337300)	57201034341; 12807413800; 57209338543; 58562337300	ERIUE: Evidential reasoning-based influential users evaluation in social networks	2024	Omega (United Kingdom)	122		102945				0	10.1016/j.omega.2023.102945	https://www.scopus.com/inward/record.uri?eid=2-s2.0-85169835723&doi=10.1016%2fj.omega.2023.102945&partnerID=40&md5=14ceb9de5606f9f7821a38569f6c8bb8	Social media users are playing an increasingly important role in disseminating information, but their ability to diffuse information may vary significantly. Therefore, evaluating the influential ability of users has become crucial to promote or curb the dissemination of specific information. Existing centrality measures have produced varying results in identifying the most influential users, but …	Decision-making; Evidential reasoning; Influential users; Social network	Information dissemination; Probability distributions; Centrality measures; Decisions makings; Evaluation models; Evidential reasoning; Influential users; Most influential users; Social media; Social network; Specific information; User evaluations; Decision making	Article	Final	All Open Access; Hybrid Gold Open Access	Scopus	2-s2.0-85169835723
Sanderson J.	Sanderson, Jimmy (24768255500)	24768255500	Critiquing the Social Media Scholarship in Sport Studies: Looking Beyond Content and Adopting Critical Approaches	2023	International Journal of Sport Communication	16	3		262	265	3	1	10.1123/ijsc.2023-0178	https://www.scopus.com/inward/record.uri?eid=2-s2.0-85169430267&doi=10.1123%2fijsc.2023-0178&partnerID=40&md5=9cdfcc9c12f5b51e4526dd6ce220454b	Social media and sport research has produced a significant corpus of academic literature. This work has enhanced our understanding of the influence of social media in various areas of the sport industry. This work, however, has often glamorized social media and its benefits, leading to a normalization about social media that obscures its negative effects and impacts in sport. This commentary refl…	athlete welfare; social media; social media literature; social media research; sport research; youth sports		Article	Final	All Open Access; Bronze Open Access	Scopus	2-s2.0-85169430267
Moritz R.; Manger C.; Pull K.	Moritz, Raphael (57699042800); Manger, Christian (37064640300); Pull, Kerstin (6506273465)	57699042800; 37064640300; 6506273465	#InviteMe: Can social media information reduce discrimination? Evidence from a field experiment	2023	Journal of Economic Behavior and Organization	213			373	393	20	0	10.1016/j.jebo.2023.07.032	https://www.scopus.com/inward/record.uri?eid=2-s2.0-85171677226&doi=10.1016%2fj.jebo.2023.07.032&partnerID=40&md5=04c3339f87a94188e1d8f44376ef2f4a	We study whether and to what extent social media information can reduce (ethnic) discrimination in a two-sided market characterized by asymmetric information. We analyze whether information that breaks with prevailing ethnic stereotypes might induce the uninformed side of the market to update its probabilistic beliefs on a desired, but hidden quality of an ethnic minority applicant. We create eig…	Ethnic discrimination; Field experiment; Housing market; Information systems; Social media; Stereotypes		Article	Final		Scopus	2-s2.0-85171677226
Yoo J.J.	Yoo, Jinyoung Jinnie (56828564500)	56828564500	Visual strategies of luxury and fast fashion brands on Instagram and their effects on user engagement	2023	Journal of Retailing and Consumer Services	75		103517				0	10.1016/j.jretconser.2023.103517	https://www.scopus.com/inward/record.uri?eid=2-s2.0-85167983009&doi=10.1016%2fj.jretconser.2023.103517&partnerID=40&md5=ba9ec6249e8a10460c84369ad28ba5f3	This study aims to examine what makes the image content of fashion brands successful on Instagram, while comparing between luxury and fast fashion brands. A quantitative analysis of a massive collection of fashion photos posted by notable luxury and fast fashion brands was therefore conducted to identify specific patterns in these images based on four important visual content variables: the use o…	Big data analysis; Fashion marketing; Fast fashion; Instagram; Luxury; Social media; SPA	marketing; quantitative analysis; retailing; social media; visual analysis	Article	Final		Scopus	2-s2.0-85167983009
Yu J.; Dickinger A.; So K.K.F.; Egger R.	Yu, Joanne (57220033296); Dickinger, Astrid (56312744100); So, Kevin Kam Fung (55613689100); Egger, Roman (55782025300)	57220033296; 56312744100; 55613689100; 55782025300	Artificial intelligence-generated virtual influencer: Examining the effects of emotional display on user engagement	2024	Journal of Retailing and Consumer Services	76		103560				0	10.1016/j.jretconser.2023.103560	https://www.scopus.com/inward/record.uri?eid=2-s2.0-85170434478&doi=10.1016%2fj.jretconser.2023.103560&partnerID=40&md5=a22edef83a045020660ee0627c62c5b0	Focusing on the application of artificial intelligence, this study investigates the impact of emotional display on user engagement with computer-generated imagery influencers through the lens of the computers are social actors (CASA) framework. It breaks down emotions into individual muscle movements (i.e., facial action units). By using facial recognition based on 1,028 pictures shared by Lil Mi…	Computer-generated imagery; Facial action unit; Social media	artificial intelligence; human behavior; imagery; muscle; social media; technology adoption	Article	Final		Scopus	2-s2.0-85170434478
López-Lemus J.A.; Carranza M.T.G.; Schmitt-Revilla M.; López-Lemus J.G.	López-Lemus, Jorge Armando (57209450493); Carranza, María Teresa de la Garza (57224946250); Schmitt-Revilla, Margarita (58584164700); López-Lemus, José Guadalupe (57222748400)	57209450493; 57224946250; 58584164700; 57222748400	The Role of Social Media and Innovation in Mexican Industrial Entrepreneurship	2024	Innovar	34	92					0	10.15446/innovar.v34n92.98533	https://www.scopus.com/inward/record.uri?eid=2-s2.0-85171365243&doi=10.15446%2finnovar.v34n92.98533&partnerID=40&md5=65a2d525e11fb3d013b9d3220b1bb406	The main goal of this work is to provide insights on the combined influence of social media and innovation on industrial entrepreneurship in Mexico. To do this, we study the meaning of social networks and innovation in products and processes and their joint impact on industrial entrepreneurship by developing a structural equation model (sem) that shows the relationships between these three variab…	entrepreneurship; industrial sector; innovation; Social media; sustainable competitive advantage		Article	Final	All Open Access; Gold Open Access	Scopus	2-s2.0-85171365243
Xie S.; Wei H.; Liu F.	Xie, Shengcheng (57223617038); Wei, Haiying (36642725000); Liu, Fu (57553486300)	57223617038; 36642725000; 57553486300	Is beauty always good? Effects of visual presentation of Influencer's aesthetic labor on brand purchase intention	2023	Journal of Retailing and Consumer Services	75		103528				1	10.1016/j.jretconser.2023.103528	https://www.scopus.com/inward/record.uri?eid=2-s2.0-85167831076&doi=10.1016%2fj.jretconser.2023.103528&partnerID=40&md5=479694356e5f7466b3eae414830e42a4	Aesthetic labor plays a crucial role in social media influencer marketing. Based on the theories of aesthetic labor and social media influencers, this study aims to identify the psychological mechanism and boundary conditions of the effects of visual presentation of influencers’ aesthetic labor on consumers’ brand purchase intention. The results of five studies indicate that the visual presentati…	Aesthetic labor; Brand purchase intention; Para-social relationship; Social media influencer	consumption behavior; esthetics; labor; marketing; social media	Article	Final		Scopus	2-s2.0-85167831076
Pinho M.	Pinho, Micaela (23990998900)	23990998900	The role of lifestyles in the commitment to the Unites Nations Sustainable Development Goal 3. An exploratory study	2023	International Journal of Health Governance	28	3		267	283	16	0	10.1108/IJHG-03-2023-0026	https://www.scopus.com/inward/record.uri?eid=2-s2.0-85159363635&doi=10.1108%2fIJHG-03-2023-0026&partnerID=40&md5=ee92eadd94552678201a63b678f4dd87	Purpose: The World Health Organisation recognises that health and well-being are essential to achieve the United Nations Development Agenda 2030. Non-communicable diseases (NCDs) are the leading causes of ill-health worldwide. Much of the global burden of NCD is caused by individual unhealthy behaviours. A behavioural mindset shift is needed to reduce premature NCD mortality. This article provide…	Good health; Health-related behaviours; Lifestyles; Non-communicable diseases; Sustainable Development Goals	adult; alcohol abuse; alcohol consumption; Article; chronic disease; drug use; education; exercise; exploratory research; female; government; graduate; health; health behavior; health status; high risk behavior; human; lifestyle; Likert scale; mortality rate; non communicable disease; nonparametric test; pilot study; Portuguese (citizen); post hoc analysis; premature mortality; questionnaire; sed…	Article	Final		Scopus	2-s2.0-85159363635
Ahmadi S.; Shokouhyar S.; Amerioun M.; Salehi Tabrizi N.	Ahmadi, Sadra (56023125500); Shokouhyar, Sajjad (55270251400); Amerioun, Motahare (58605546100); Salehi Tabrizi, Neda (58605740000)	56023125500; 55270251400; 58605546100; 58605740000	A social media analytics-based approach to customer-centric reverse logistics management of electronic devices: A case study on notebooks	2024	Journal of Retailing and Consumer Services	76		103540				0	10.1016/j.jretconser.2023.103540	https://www.scopus.com/inward/record.uri?eid=2-s2.0-85171685594&doi=10.1016%2fj.jretconser.2023.103540&partnerID=40&md5=5b0f7d750bbf591e12d7ece0ffa2a143	With the advancement of technology, the rate of replacement of unused electronic devices by consumers has increased. Throwing away these devices wastes the scarce natural resources used in their production and also has harmful effects on the environment. Using the concept of reverse logistics leads to the reduction of waste of electronic products such as laptops and the reuse of their parts. To i…	Notebook industry; Opinion mining; Reverse logistics; Social media data analysis; Twitter analysis	decision making; logistics; media role; performance assessment; social media; technological development; technology adoption	Article	Final		Scopus	2-s2.0-85171685594
Qu J.G.; Yi J.; Zhang W.J.; Yang C.Y.	Qu, Jiayu Gina (57226481726); Yi, Jingjing (57419883200); Zhang, Wanjiang Jacob (57221224934); Yang, Charles Yu (58640898900)	57226481726; 57419883200; 57221224934; 58640898900	Silence is golden? Mitigating different types of online firestorms of Fortune 100 corporations on Twitter	2023	Public Relations Review	49	5	102391				0	10.1016/j.pubrev.2023.102391	https://www.scopus.com/inward/record.uri?eid=2-s2.0-85173842261&doi=10.1016%2fj.pubrev.2023.102391&partnerID=40&md5=9f163a38c7d64ad29810fb2e2d4f6280	Guided by crisis communication literature, the study addresses the importance of sentiments in corporate online firestorms, with a focus on the effectiveness of different immediate response strategies (explanatory vs. sympathetic response vs. silence) on mitigating the negative sentimental discussions and engagement behaviors. It also aims to clarify the relationship between different types of on…	Corporate communication strategy; Online firestorms; Sentiments; Social media; Twitter		Article	Final		Scopus	2-s2.0-85173842261
Qamar F.; Soomro S.A.	Qamar, Faisal (57983352200); Soomro, Shuaib Ahmed (57216948520)	57983352200; 57216948520	Investigating employer branding with mediation of trust and moderation of social media branding	2023	Human Systems Management	42	5		543	554	11	0	10.3233/HSM-220124	https://www.scopus.com/inward/record.uri?eid=2-s2.0-85171610315&doi=10.3233%2fHSM-220124&partnerID=40&md5=b6c75fc8028a359f53b61fe79f43d80e	OBJECTIVE: Drawing on Edgar Schein's cultural model and the social identity theory, this study attempts to establish an empirical relationship between organizational culture and employer brand with mediation of organizational trust and moderation of employer social media branding. METHODS: The study, being quantitative in nature, used survey method to collect data from 106 employees of public sec…	employer brand; employer social media branding; Organizational culture; organizational trust	Social networking (online); Cultural models; Empirical relationships; Employer brand; Employer social medium branding; Organisational; Organizational cultures; Organizational trust; Social identity theories; Social media; Survey methods; Human resource management	Article	Final		Scopus	2-s2.0-85171610315
Kim H.; Park M.	Kim, Hyojung (57485639800); Park, Minjung (47561629900)	57485639800; 47561629900	When digital celebrity talks to you: How human-like virtual influencers satisfy consumer's experience through social presence on social media endorsements	2024	Journal of Retailing and Consumer Services	76		103581				0	10.1016/j.jretconser.2023.103581	https://www.scopus.com/inward/record.uri?eid=2-s2.0-85173623215&doi=10.1016%2fj.jretconser.2023.103581&partnerID=40&md5=513d9962ccce7eda596bc05e3d487129	Retailers are employing non-human endorsers as alternatives to traditional celebrities in digital marketing. We seek to identify the aspects of human-like virtual influencer endorsements that create a positive consumer experience. Using a survey of 364 female Instagram users in South Korea, we find that virtual influencers’ perceived anthropomorphism positively influences satisfaction. Social pre…	Artificial influencer; Computers are social actors; Influencer marketing; Perceived anthropomorphism; Virtual influencer	South Korea; advertising; artificial intelligence; retailing; social media; virtual reality	Article	Final		Scopus	2-s2.0-85173623215
Sedláková L.; Mikulášková B.; Spáčilová V.	Sedláková, Lucie (57555234300); Mikulášková, Běla (58634660000); Spáčilová, Veronika (57219107641)	57555234300; 58634660000; 57219107641	The Impact of Social Media on People with Disabilities, as Well as a Tool for Effective Communication for the Corporate Implementation Policy of New and Existing Employees	2023	Studia Sportiva	17	1		54	63	9	0	10.5817/STS2023-1-6	https://www.scopus.com/inward/record.uri?eid=2-s2.0-85173437484&doi=10.5817%2fSTS2023-1-6&partnerID=40&md5=a904530f0f7c69c2345ea64ad052c4ac	Social media is all around us, talking to us every step of the way and pulling us into the centre of the action. They control the masses of people, change attitudes to life, globalize and internationalize the entire planet. This research answers for following questions: What is the place of a person with disabilities in this huge global group? Is it possible to use social media to connect people …	influence; people with disabilities; power of implementation; social media		Article	Final	All Open Access; Gold Open Access	Scopus	2-s2.0-85173437484
Allegrini A.	Allegrini, Amanda (58641158700)	58641158700	TikTok as an influencer marketing channel for user acquisition	2023	Journal of Digital and Social Media Marketing	11	2		107	114	7	0		https://www.scopus.com/inward/record.uri?eid=2-s2.0-85173882002&partnerID=40&md5=035ada25ce2e6da90f7fbe6e8fcd5e7b	This paper describes how OneFootball partnered with a number of social media influencers on TikTok to drive the acquisition of OneFootball app users. The paper describes the different organic and paid formats used to drive app installs, and how influencer marketing and paid user acquisition intertwine in this context. By discussing the learnings from recent campaigns, the paper shines fresh light…	app marketing; influencer marketing; mobile marketing; social media; TikTok; user acquisition		Article	Final		Scopus	2-s2.0-85173882002
Knudsen E.S.; Belik I.	Knudsen, Eirik Sjåholm (56421633100); Belik, Ivan (57191822344)	56421633100; 57191822344	The Achilles heel of interconnected user networks: Network firms and the vulnerability of rapid decline	2023	Technological Forecasting and Social Change	195		122754				0	10.1016/j.techfore.2023.122754	https://www.scopus.com/inward/record.uri?eid=2-s2.0-85167398473&doi=10.1016%2fj.techfore.2023.122754&partnerID=40&md5=8983aa001be5db3d47b2492afc08867e	Digital technologies have amplified firms' ability to gain and sustain competitive advantages by leveraging network effects and large user bases. They allow cheaper and better building, scaling, and operation of user networks, more efficient data collection, lower transaction costs, and ever-stronger scale advantages. Yet, the seemingly stable competitive advantage of large-scale user networks ma…	Centralities; Competitive advantage; Network analysis; Network effects; Network failure; Social media	Electric network analysis; Failure (mechanical); Network security; Social networking (online); Achilles' heel; Centrality; Competitive advantage; Digital technologies; Large users; Network effects; Network failure; Scalings; Social media; User networks; network analysis; social media; Competition	Article	Final	All Open Access; Hybrid Gold Open Access	Scopus	2-s2.0-85167398473
Vasiliu C.; Felea M.; Albastroiu Nastase I.; Bucur M.; Istrate-Scradeanu A.	Vasiliu, Cristinel (36024799600); Felea, Mihai (33567742900); Albastroiu Nastase, Irina (58626297900); Bucur, Mihaela (57213795482); Istrate-Scradeanu, Adrian (58626298000)	36024799600; 33567742900; 58626297900; 57213795482; 58626298000	Exploring the Advantages of Using Social Media in the Romanian Retail Sector	2023	Journal of Theoretical and Applied Electronic Commerce Research	18	3		1431	1445	14	0	10.3390/jtaer18030072	https://www.scopus.com/inward/record.uri?eid=2-s2.0-85172780117&doi=10.3390%2fjtaer18030072&partnerID=40&md5=bdd045874e805f708a996cb8e6769e8e	The emergence of social media led to major changes in the manner in which retailers accomplish their daily profession, particularly since they provide traders with platforms for business development and brand improvement. In spite of this, little is known about their impact and influence on retail businesses. Research on retailers’ perceptions concerning social media is scarce and fragmented, whi…	communication; customer; information; retailer; social media; user-generated content		Article	Final	All Open Access; Gold Open Access	Scopus	2-s2.0-85172780117
Burgos-Thorsen S.; Munk A.K.	Burgos-Thorsen, Sofie (58494293800); Munk, Anders Kristian (55556017600)	58494293800; 55556017600	Opening alternative data imaginaries in urban studies: Unfolding COVID place attachments through Instagram photos and computational visual methods	2023	Cities	141		104470				0	10.1016/j.cities.2023.104470	https://www.scopus.com/inward/record.uri?eid=2-s2.0-85165150533&doi=10.1016%2fj.cities.2023.104470&partnerID=40&md5=33d7e270b4ee8a72bf3d461a7e52a210	Planners, policy makers, and scholars are increasingly using social media data to study public life in cities. Yet, such projects tend to be limited by three commitments that shape the imaginaries of such data-driven urbanism, namely 1) bias towards textual social media; 2) fixation on geotag-ontologies; and 3) seeing the subjective nature of data as a bias. The consequence is that the potential …	Computer vision; Digital methods; Image analysis; Place attachment; Urban studies; Visual methodologies	Denmark; computer simulation; COVID-19; ethnography; image analysis; numerical model; photograph; project assessment; social media; social network; urban area; urban geography; visualization	Article	Final	All Open Access; Green Open Access; Hybrid Gold Open Access	Scopus	2-s2.0-85165150533
Mkono M.; Hughes K.	Mkono, Mucha (35759102500); Hughes, Karen (55377390400)	35759102500; 55377390400	Sustainability paralysis in travel consumption: A Reddit study	2023	Tourism and Hospitality Research	23	4		506	516	10	1	10.1177/14673584221110370	https://www.scopus.com/inward/record.uri?eid=2-s2.0-85132378248&doi=10.1177%2f14673584221110370&partnerID=40&md5=ed544ad3fd92ed075f911e0220eb60ce	Sustainability remains at the centre of debates around the impacts of travel and tourism. This study uses Reddit travel forums to understand the complexities of negotiating the meaning and practice of sustainability in travel contexts. Specifically, we focus on the emergence of “sustainability paralysis”, a form of “analysis paralysis” where travel consumers struggle to (i) articulate what sustai…	flight shame; overtourism; Reddit; social media; Sustainability paralysis		Article	Final		Scopus	2-s2.0-85132378248
Suttikun C.; Mahasuweerachai P.	Suttikun, Chompoonut (56943410300); Mahasuweerachai, Patcharaporn (56595085800)	56943410300; 56595085800	The influence of status consumption and social media marketing strategies on consumers’ perceptions of green and CSR strategies: How the effects link to emotional attachment to restaurants	2023	Journal of Hospitality and Tourism Management	56			546	557	11	0	10.1016/j.jhtm.2023.08.009	https://www.scopus.com/inward/record.uri?eid=2-s2.0-85169006657&doi=10.1016%2fj.jhtm.2023.08.009&partnerID=40&md5=452833f066fd4594f9ffebd0979c81f5	Due to the rise of environmental consciousness amongst consumers, this study explores how consumer perceptions of green and corporate social responsibility (CSR) strategies influence consumers' emotional attachment resulting in their advocacy and willingness to pay premium prices (WTP) at green restaurants. The moderating roles of perceived seriousness of environmental problems (PSEP) and ascript…	Corporate social responsibility; Emotional attachment; Green strategies; Social media; Status consumption		Article	Final		Scopus	2-s2.0-85169006657
Rahayu N.S.; Masduki; Ellyanawati E.R.N.	Rahayu, Ninik Sri (57218910439); Masduki (57193158200); Ellyanawati, E. R. Nur (58559844500)	57218910439; 57193158200; 58559844500	Women entrepreneurs’ struggles during the COVID-19 pandemic and their use of social media	2023	Journal of Innovation and Entrepreneurship	12	1	51				0	10.1186/s13731-023-00322-y	https://www.scopus.com/inward/record.uri?eid=2-s2.0-85169569666&doi=10.1186%2fs13731-023-00322-y&partnerID=40&md5=644157c2641462433f7877e9be10e7e9	Small and medium enterprises (SMEs) throughout the world are facing a very complicated crisis due to COVID-19 pandemic and other structural challenges. This study is aimed at demonstrating the challenges faced by SMEs, particularly the struggles that women entrepreneurs of SMEs in Indonesia experienced to survive against these structural issues: COVID-19, digital presence and the male-dominated b…	COVID-19; SMEs; Social media; Struggles; Women entrepreneurs		Article	Final	All Open Access; Gold Open Access; Green Open Access	Scopus	2-s2.0-85169569666
C D.P.; Majumdar A.	C, Deep Prakash (57220766669); Majumdar, Adrija (56645709400)	57220766669; 56645709400	Predicting sports fans’ engagement with culturally aligned social media content: A language expectancy perspective	2023	Journal of Retailing and Consumer Services	75		103457				0	10.1016/j.jretconser.2023.103457	https://www.scopus.com/inward/record.uri?eid=2-s2.0-85163722652&doi=10.1016%2fj.jretconser.2023.103457&partnerID=40&md5=a20a13bdee08fb915705aca8a8caf0ed	There is limited research showing how strategically generated content can boost Twitter engagement. The problem is acute for sports clubs with large fan bases. We determine the ideal content generation strategy using Hofstede's Cultural Dimensions and Language Expectancy theory. This study examines whether culturally aligned tweets can improve fan engagement. Using tweets from a sports league, we…	Culture; Deep learning; Language expectancy theory; Sports; Twitter	culture; language; machine learning; prediction; social media; sport	Article	Final		Scopus	2-s2.0-85163722652
Bruckner M.T.; Steininger D.M.; Thatcher J.B.; Veit D.J.	Bruckner, Moritz T. (57220836226); Steininger, Dennis M. (55490006800); Thatcher, Jason Bennett (7006547020); Veit, Daniel J. (6602076289)	57220836226; 55490006800; 7006547020; 6602076289	The effect of lockup and persuasion on online investment decisions: An experimental study in ICOs	2023	Electronic Markets	33	1	31				0	10.1007/s12525-023-00648-1	https://www.scopus.com/inward/record.uri?eid=2-s2.0-85163384314&doi=10.1007%2fs12525-023-00648-1&partnerID=40&md5=74b87e374257cbafbf414a3a2bc149d1	Many firms use social media (SM) to solicit online investments. In this study, we examine the interaction between SM attributes and online-investment attributes to determine how this interaction shapes users’ investment decisions. Specifically, we investigate initial coin offerings (ICOs) as an application domain of distributed ledger technology for peer-to-peer investment. We use signaling theor…	Experiment; Fintech; Intention to invest; Persuasion signals; Plausibility; Social media; Technology-enforced lockup		Article	Final	All Open Access; Green Open Access; Hybrid Gold Open Access	Scopus	2-s2.0-85163384314
Liu J.; Wang C.; Zhang T.C.	Liu, Juan (57210136624); Wang, Chaohui (55498292400); Zhang, Tingting (Christina) (57220035158)	57210136624; 55498292400; 57220035158	Exploring social media affordances in tourist destination image formation: A study on China's rural tourism destination	2024	Tourism Management	101		104843				0	10.1016/j.tourman.2023.104843	https://www.scopus.com/inward/record.uri?eid=2-s2.0-85171882644&doi=10.1016%2fj.tourman.2023.104843&partnerID=40&md5=513aa5b1e6027924a14218a6cc381dcc	This study investigates the effect of social media affordances (SMAs) on tourist destination image formation from the technology affordances lens, and measures the mediating role of social presence and parasocial interaction (PSI). Through both qualitative and quantitative approaches to the empirical examination of 1751 pieces of tourist data collected from a two-wave survey approach, this study …	Conative image; Destination image; Parasocial interaction (PSI); Social media; Social media affordances (SMAs); Social presence	China; empirical analysis; qualitative analysis; quantitative analysis; rural area; social media; tourism management; tourism market; tourist destination	Article	Final		Scopus	2-s2.0-85171882644
Wu Y.; Jiao Y.; Cao Q.	Wu, Yepeng (57215963383); Jiao, Yuanyuan (7102211921); Cao, Qinwei (57215026712)	57215963383; 7102211921; 57215026712	Unlocking the link between user participation and new product performance: The moderating effect of network capability	2023	Journal of Business Research	168		114241				0	10.1016/j.jbusres.2023.114241	https://www.scopus.com/inward/record.uri?eid=2-s2.0-85170047416&doi=10.1016%2fj.jbusres.2023.114241&partnerID=40&md5=b114f54ce9e496d4cafb7a1434c0dbb4	User participation is regarded as an essential approach by firms seeking new product advantages. However, in the social media context, does more user participation improve new product development? This study explores the nonlinear effects of user participation on new product performance in the social media context, its inner mechanisms, and boundary conditions. The results show that there is an i…	Knowledge creation; Network capability; New product development; Social media; User participation		Article	Final		Scopus	2-s2.0-85170047416
Nong S.Z.; Fong L.H.N.; Hao R.R.; Koo C.	Nong, Sunny Zhenzhen (57210124017); Fong, Lawrence Hoc Nang (55752318000); Hao, Rachel Ruisha (58553719100); Koo, Chulmo (16401903700)	57210124017; 55752318000; 58553719100; 16401903700	Why do Chinese tourists post selfie and who are they? An exploratory study	2023	Tourism Management Perspectives	48		101174				0	10.1016/j.tmp.2023.101174	https://www.scopus.com/inward/record.uri?eid=2-s2.0-85169064735&doi=10.1016%2fj.tmp.2023.101174&partnerID=40&md5=204c3c88e3d67ea08b73c8a111ee6852	Selfie is a new form of touristic gazing. It is imperative for destination marketers to understand the factors that motivate tourists to post selfies and the kind of individuals who are willing to do so. However, implications from the literature are insufficient. Using mixed-method approach, this study uncovered five travel selfie-posting motivations including archiving, positive emotion, recogni…	Destination marketing; Motivations; Segmentation; Selfie; Social media; Tourism photography		Article	Final		Scopus	2-s2.0-85169064735
Xia H.; Wang Y.; Zhang J.Z.; Zheng L.J.; Kamal M.M.; Arya V.	Xia, Huosong (23391245900); Wang, Yuan (57225158476); Zhang, Justin Zuopeng (58262864500); Zheng, Leven J. (57208879259); Kamal, Muhammad Mustafa (26027510600); Arya, Varsha (57863028200)	23391245900; 57225158476; 58262864500; 57208879259; 26027510600; 57863028200	COVID-19 fake news detection: A hybrid CNN-BiLSTM-AM model	2023	Technological Forecasting and Social Change	195		122746				0	10.1016/j.techfore.2023.122746	https://www.scopus.com/inward/record.uri?eid=2-s2.0-85166217886&doi=10.1016%2fj.techfore.2023.122746&partnerID=40&md5=2acb478cac069bef94a9ebbfb13cc4bd	With the rapid development of technology, social media as a communication platform has caused a significant increase in the dissemination of false information and fake news. We propose an outlier knowledge management framework of “generation–spread–identification–refutation” for detecting fake news in emergencies based on the theory of complex adaptive systems and information transmission. We ext…	Attention Mechanism; Bidirectional Long Short-Term Memory Networks; Convolutional Neural Networks; COVID-19; Deep learning; Fake news	Brain; Convolution; Convolutional neural networks; Data mining; Fake detection; Knowledge based systems; Knowledge management; Long short-term memory; Social aspects; Statistics; Attention mechanisms; Bidirectional long short-term memory network; Communication platforms; Convolutional neural network; Deep learning; Fake news; Knowledge management framework; Mechanism modeling; Memory network; Soc…	Article	Final		Scopus	2-s2.0-85166217886
Obschonka M.; Tavassoli S.; Rentfrow P.J.; Potter J.; Gosling S.D.	Obschonka, Martin (35848937800); Tavassoli, Sam (56019839700); Rentfrow, P. Jason (6602274526); Potter, Jeff (7403341430); Gosling, Samuel D. (16733981500)	35848937800; 56019839700; 6602274526; 7403341430; 16733981500	Innovation and inter-city knowledge spillovers: Social, geographical, and technological connectedness and psychological openness	2023	Research Policy	52	8	104849				1	10.1016/j.respol.2023.104849	https://www.scopus.com/inward/record.uri?eid=2-s2.0-85164215661&doi=10.1016%2fj.respol.2023.104849&partnerID=40&md5=c85b42f51ac4bdb2f5e8d00ae352ed77	Knowledge spillovers across economic agents are central to the process of technological innovation. Yet, the mechanisms by which spillovers travel and manifest as innovation are poorly understood. To fill that gap, we study how knowledge spillovers emanating from other cities (knowledge pools) diffuse and get absorbed. We refine the notion of connectedness by comparing three mechanisms through wh…	Cities; Connectedness; Innovation; Knowledge spillover; Psychological openness; Psychology	Patents and inventions; Social networking (online); Virtual reality; City; Connectedness; Diffusion process; Economic agents; Innovation; Knowledge spillovers; Psychological openness; Psychology; Social media; Technological innovation; Lakes	Article	Final	All Open Access; Hybrid Gold Open Access	Scopus	2-s2.0-85164215661
Wang J.; Kim G.; Chang K.C.-C.	Wang, Jue (56095607400); Kim, Gyoorie (57292786700); Chang, Kevin Chen-Chuan (7407034942)	56095607400; 57292786700; 7407034942	Empowering health geography research with location-based social media data: innovative food word expansion and energy density prediction via word embedding and machine learning	2023	International Journal of Health Geographics	22	1	22				0	10.1186/s12942-023-00344-5	https://www.scopus.com/inward/record.uri?eid=2-s2.0-85171352674&doi=10.1186%2fs12942-023-00344-5&partnerID=40&md5=b222113a1a37389472da2ff5ba8cc4db	Background: The exponential growth of location-based social media (LBSM) data has ushered in novel prospects for investigating the urban food environment in health geography research. However, previous studies have primarily relied on word dictionaries with a limited number of food words and employed common-sense categorizations to determine the healthiness of those words. To enhance the analysis…	Food energy density; Food environment; Food words; Geographic information science; Health geography; Machine learning	Cluster Analysis; Geography; Humans; Machine Learning; Power, Psychological; Social Media; Canada; Ontario [Canada]; Toronto; food quality; geographical research; GIS; health geography; machine learning; public health; social media; article; embedding; food composition; geography; human; information science; machine learning; medical geography; mining; plant seed; prediction; public health; resea…	Article	Final	All Open Access; Gold Open Access; Green Open Access	Scopus	2-s2.0-85171352674
Frauenstein E.D.; Flowerday S.; Mishi S.; Warkentin M.	Frauenstein, Edwin Donald (55971285000); Flowerday, Stephen (9434584800); Mishi, Syden (55879535000); Warkentin, Merrill (55987735500)	55971285000; 9434584800; 55879535000; 55987735500	Unraveling the behavioral influence of social media on phishing susceptibility: A Personality-Habit-Information Processing model	2023	Information and Management	60	7	103858				0	10.1016/j.im.2023.103858	https://www.scopus.com/inward/record.uri?eid=2-s2.0-85171458238&doi=10.1016%2fj.im.2023.103858&partnerID=40&md5=2bb208c67b19d4da340283d716462984	Frequent and habitual engagement with social media can reinforce certain activities such as sharing, clicking hyperlinks, and liking, which may be performed with insufficient cognition. In this study, we aimed to examine the associations between personality traits, habits, and information processing to identify social media users who are susceptible to phishing attacks. Our experimental data cons…	Big Five; Habit; Heuristic processing; Heuristic-systematic processing model; Personality traits; Phishing; Social media; Systematic processing	Computer crime; Hypertext systems; Information dissemination; Big five; Habit; Heuristic processing; Heuristic systematic processing; Heuristic-systematic processing model; Personality traits; Phishing; Processing model; Social media; Systematic processing; Social networking (online)	Article	Final		Scopus	2-s2.0-85171458238
Chen Z.; Chan I.C.C.; Egger R.	Chen, Zhaoyu (57201023458); Chan, Irene Cheng Chu (57211444902); Egger, Roman (55782025300)	57201023458; 57211444902; 55782025300	Gastronomic image in the foodstagrammer's eyes – A machine learning approach	2023	Tourism Management	99		104784				1	10.1016/j.tourman.2023.104784	https://www.scopus.com/inward/record.uri?eid=2-s2.0-85156148257&doi=10.1016%2fj.tourman.2023.104784&partnerID=40&md5=2c97dd279c6ccb3fd476bc0ae9403839	Given the rich content that foodstagrammers, people who actively share their dining experiences using photographs and texts on social media, post, they considerably shape a destination's gastronomic image. Using big data analytics, this study examined the formation of gastronomic images from foodstagrammers' perspectives and the associated emotions. Moreover, it demonstrated the applicability of …	Emotion; Engagement; Ethnic cuisine; Foodstagrammer; Gastronomic image; Machine learning	machine learning; photograph; social media; tourist destination	Article	Final		Scopus	2-s2.0-85156148257
Kumar D.; Sood S.K.; Rawat K.S.	Kumar, Dheeraj (57212687967); Sood, Sandeep Kumar (35173770300); Rawat, Keshav Singh (57207992215)	57212687967; 35173770300; 57207992215	IoT-enabled technologies for controlling COVID-19 Spread: A scientometric analysis using CiteSpace	2023	Internet of Things (Netherlands)	23		100863				1	10.1016/j.iot.2023.100863	https://www.scopus.com/inward/record.uri?eid=2-s2.0-85165114185&doi=10.1016%2fj.iot.2023.100863&partnerID=40&md5=ba328579a19610feb94fa88fd1b0a066	The COVID-19 outbreak has unleashed a cataclysmic impact on the daily existence of humanity, triggering a widespread upheaval in public health and wreaking havoc on the economies of affected nations. This lethal disease has emerged as a leading cause of substantial mortality and morbidity around the globe, and the emergence of new virus variants has confronted humanitarian society with formidable…	Artificial intelligence; COVID-19; ICT; Internet of Things; Medical imaging; Social media		Article	Final	All Open Access; Bronze Open Access	Scopus	2-s2.0-85165114185
Bailey A.A.; Mishra A.S.; Vaishnav K.	Bailey, Ainsworth Anthony (7402596140); Mishra, Aditya Shankar (56095570600); Vaishnav, Khushboo (58517038500)	7402596140; 56095570600; 58517038500	Response to social media influencers: Consumer dispositions as drivers	2023	International Journal of Consumer Studies	47	5		1979	1998	19	0	10.1111/ijcs.12976	https://www.scopus.com/inward/record.uri?eid=2-s2.0-85166441007&doi=10.1111%2fijcs.12976&partnerID=40&md5=2d0e32d651141b63e61e335ad8a58ba7	Brand managers use social media influencers (SMIs) to influence consumers' attitudes and intentions. However, there is still ambiguity about the mechanisms by which SMIs influence their followers, as well as the metrics by which their performance can be evaluated. The existing literature has restricted itself to consumers' purchase intentions in order to evaluate SMIs influence and is silent on t…	influencer marketing; skepticism; social media; social media influencers		Article	Final	All Open Access; Bronze Open Access	Scopus	2-s2.0-85166441007
Palma D.; Calastri C.; Pawlak J.	Palma, David (57190069898); Calastri, Chiara (55761106100); Pawlak, Jacek (56841268600)	57190069898; 55761106100; 56841268600	The role of time budgets in models of multi-tasking while travelling: A comparison between the MDCEV and eMDC approach	2023	Transportation Research Part A: Policy and Practice	176		103796				0	10.1016/j.tra.2023.103796	https://www.scopus.com/inward/record.uri?eid=2-s2.0-85167408960&doi=10.1016%2fj.tra.2023.103796&partnerID=40&md5=895f95f254c2190ec74b8673b8e0080d	The increasingly widespread use of mobile technologies and connectivity as well as vehicle automation have triggered renewed attention to the issue of productivity and enjoyment of time spent travelling. Rejecting the traditional assumption that travel time is “wasted”, questions of whether improved fruition of time spent travelling can help encourage PT ridership and affect the uptake of autonom…	Discrete-continuous; eMDC; MDCEV; Multitasking; Time use; Travel behaviour	Behavioral research; Budget control; Travel time; Discrete/continuous; Extended multiple discrete-continuous; MDCEV; Substitution effect; Time budget; Time use; Time-spent; Travel behaviour; Travel-time; mass media; social media; time allocation; transportation policy; travel time; working conditions; Multitasking	Article	Final	All Open Access; Hybrid Gold Open Access	Scopus	2-s2.0-85167408960
Wang K.-Y.; Ashraf A.R.; Tek Thongpapanl N.; Nguyen O.	Wang, Kai-Yu (55501496700); Ashraf, Abdul R. (54384964200); Tek Thongpapanl, Narongsak (58316514100); Nguyen, Oanh (58410704700)	55501496700; 54384964200; 58316514100; 58410704700	Influence of social augmented reality app usage on customer relationships and continuance intention: The role of shared social experience	2023	Journal of Business Research	166		114092				0	10.1016/j.jbusres.2023.114092	https://www.scopus.com/inward/record.uri?eid=2-s2.0-85162187092&doi=10.1016%2fj.jbusres.2023.114092&partnerID=40&md5=e6a010cc038b5ec2f38f7cb26a45d55a	Drawing on augmented reality (AR) and social networks literatures, this study investigates social AR's influence in building relationships among customers through a shared social experience that includes shared sense of place, social interaction, and social identity. The study recruited 528 active users of a social AR application and used the Structural Equation Modeling (with AMOS 27) for hypoth…	Continuance intention; Customer-to-customer relationship; Extraversion; Shared social experience; Social augmented reality; Social media		Article	Final		Scopus	2-s2.0-85162187092
Fadel K.J.; Meservy T.O.; Kirwan C.B.	Fadel, Kelly J. (24778086900); Meservy, Thomas O. (8965919200); Kirwan, C. Brock (58604691100)	24778086900; 8965919200; 58604691100	What makes a Tweet so sweet: The neurocognitive effects of hedonic information consumption	2023	Information and Management	60	7	103862				0	10.1016/j.im.2023.103862	https://www.scopus.com/inward/record.uri?eid=2-s2.0-85171615502&doi=10.1016%2fj.im.2023.103862&partnerID=40&md5=bf1054b0cc738f9e28ed3b2baa6a7efc	Hedonic information consumption (HIC) refers to the consumption of information for non-task-oriented purposes such as entertainment or pleasure. With the explosive growth of information availability through online channels such as social media, HIC has become a common and growing phenomenon; however, most information systems research to date has focused on factors surrounding information consumpt…	fMRI; Hedonic Information Consumption; Information Interestingness; NeuroIS; Novelty; Social Media; Valence	Online systems; Explosive growth; FMRI; Hedonic information consumption; Information interestingness; Interestingness; NeuroIS; Novelty; Social media; Task-oriented; Valence; Social networking (online)	Article	Final		Scopus	2-s2.0-85171615502
Boman L.; Urumutta Hewage G.S.; Hasford J.	Boman, Laura (57235656900); Urumutta Hewage, Ganga S. (57219711338); Hasford, Jonathan (55955794500)	57235656900; 57219711338; 55955794500	Strength in diversity: How incongruent racial cues enhance consumer preferences toward conservative brands	2023	Journal of Business Research	168		114208				0	10.1016/j.jbusres.2023.114208	https://www.scopus.com/inward/record.uri?eid=2-s2.0-85172465004&doi=10.1016%2fj.jbusres.2023.114208&partnerID=40&md5=d30c28fa235dd8c73ea15ac328e3748b	A growing number of brands utilize political stances and ideological beliefs to communicate their image to customers. In examining how a brand's ideological stance might impact consumer preferences, the current research examines how a persuasive appeal can be more effective when it provides cues which are incongruent with a brand's perceived political ideology. Five studies show that conservative…	Brand advocacy; Persuasion; Political ideology; Social media; Visual perception		Article	Final		Scopus	2-s2.0-85172465004
Shen C.; Wang Y.	Shen, Chen (57221790280); Wang, Yang (57203770562)	57221790280; 57203770562	How does public concern about climate change affect carbon emissions? Evidence from large-scale online content and provincial-level data in China	2023	Journal of Cleaner Production	426		139137				0	10.1016/j.jclepro.2023.139137	https://www.scopus.com/inward/record.uri?eid=2-s2.0-85172907559&doi=10.1016%2fj.jclepro.2023.139137&partnerID=40&md5=0d67aadd834836245e40c611f363a8f6	Micro-level concerns about climate change can not only affect individual low-carbon behaviors but also exert intense pressure on carbon emission reduction strategies and policy design. However, whether public concern about climate change can affect per capita carbon emission is still unclear. Based on panel data from 30 provinces in China and 188,943 climate change-related blogs from 2012 to 2019…	Carbon emission; Climate change; Panel data; Public concern; Social media	Behavioral research; Carbon; Emission control; Gas emissions; Greenhouse effect; Greenhouse gases; Social networking (online); Carbon behavior; Carbon emissions; Large-scales; Low carbon; Micro level; Online content; Panel data; Per capita; Public concern; Social media; Decision making	Article	Final		Scopus	2-s2.0-85172907559
Duivenvoorde B.; Goanta C.	Duivenvoorde, Bram (55824513600); Goanta, Catalina (57211936998)	55824513600; 57211936998	The regulation of digital advertising under the DSA: A critical assessment	2023	Computer Law and Security Review	51		105870				0	10.1016/j.clsr.2023.105870	https://www.scopus.com/inward/record.uri?eid=2-s2.0-85172169260&doi=10.1016%2fj.clsr.2023.105870&partnerID=40&md5=d702785558ab00bc5120fc525dde5b63	This article critically assesses to what extent the Digital Services Act (DSA) protects consumers in relation to three important developments in digital advertising: (i) the rise of influencer marketing as a new form of native advertising (ii) the personalisation of advertising and (iii) hybrid ads as advertising solutions that find themselves at the intersection of influencer marketing and perso…	Consumer protection; Digital advertising; Digital Services Act; Influencer marketing; Personalised advertising; Platform liability; Social media	Commerce; Marketing; Social networking (online); Advertizing; Critical assessment; Digital advertizing; Digital service act; Digital services; Influence marketing; New forms; Personalized advertisings; Platform liability; Social media; Consumer protection	Article	Final		Scopus	2-s2.0-85172169260
Garg M.	Garg, Muskan (57201597990)	57201597990	Multi-class categorization of reasons behind mental disturbance in long texts	2023	Knowledge-Based Systems	276		110742				0	10.1016/j.knosys.2023.110742	https://www.scopus.com/inward/record.uri?eid=2-s2.0-85165038594&doi=10.1016%2fj.knosys.2023.110742&partnerID=40&md5=eb28e118b46766d2b215774a6326cbb9	Motivated with recent advances in inferring users’ mental state in social media posts, we identify and formulate the problem of finding causal indicators behind mental illness in self-reported text. In the past, we witness the presence of rule-based studies for causal explanation analysis on curated Facebook data. The investigation on transformer-based model for multi-class causal categorization …	Causal analysis; Cause-and-effect; Longformer; Suicide risk; Transformer	Diseases; Health risks; Social networking (online); Causal analysis; Cause and effects; Longformer; Mental illness; Mental state; Multi-class categorization; Rule based; Social media; Suicide risk; Transformer; Risk assessment	Article	Final	All Open Access; Green Open Access	Scopus	2-s2.0-85165038594
Kizilkan K.	Kizilkan, Katrin (58617164600)	58617164600	From hashtag to cashback: Success determinants in crowdfunders' user behavior; [Do hashtag ao cashback: Determinantes do éxito no comportamento dos usuarios de crowdfunding]	2023	Revista Galega de Economia	32	2					0	10.15304/rge.32.2.8582	https://www.scopus.com/inward/record.uri?eid=2-s2.0-85172250815&doi=10.15304%2frge.32.2.8582&partnerID=40&md5=24639251987ec36ff6df2da524e82ced	Crowdfunding is a popular approach for entrepreneurs to obtain financial support and has therefore gained importance in the literature and practice in recent years. The communication behavior of starters that lead to the success of a campaign will be summarized and expanded by new findings. As a theoretical added value, this article offers the first attempt to transfer communication theories to t…	Crowdfunding; Crowdfunding Success; Signaling Theory; Social Capital; Social Media Communication	Germany; crowdsourcing; entrepreneur; finance; marketing; multivariate analysis; social capital; social media; strategic approach	Article	Final	All Open Access; Gold Open Access; Green Open Access	Scopus	2-s2.0-85172250815
Dai D.; Dong W.; Wang Y.; Liu S.; Zhang J.	Dai, Donghui (57203429086); Dong, Wen (57944797500); Wang, Yaowu (7601505386); Liu, Shennan (58530883000); Zhang, Jingyuan (57209216609)	57203429086; 57944797500; 7601505386; 58530883000; 57209216609	Exploring the relationship between urban residents' emotional changes and built environment before and during the COVID-19 pandemic from the perspective of resilience	2023	Cities	141		104510				0	10.1016/j.cities.2023.104510	https://www.scopus.com/inward/record.uri?eid=2-s2.0-85167601960&doi=10.1016%2fj.cities.2023.104510&partnerID=40&md5=ad236c2c05d0df0806ec66cfe7583460	During the COVID-19 pandemic, the emotion of urban residents has been largely affected, resulting in different levels of stress and negative emotions. Emotion is an indispensable component of urban resilience, especially in the post COVID-19 period. The changes in residents' moods have the potential to reflect the degree of resilience of urban space as a carrier of daily urban life. This study us…	Built environment attributes; COVID-19 pandemic; Emotional changes; Social media; Urban resilience	China; Guangdong; Shenzhen; COVID-19; epidemic; human activity; human behavior; machine learning; mobile phone; pandeic; resident population; social media; urban population	Article	Final		Scopus	2-s2.0-85167601960
Qayyum A.; Jamil R.A.; Shah A.M.; Lee K.	Qayyum, Abdul (57212026192); Jamil, Raja Ahmed (56446887700); Shah, Adnan Muhammad (57202078833); Lee, KangYoon (57202059076)	57212026192; 56446887700; 57202078833; 57202059076	Inclusive advertising featuring disability on instagram: Effect on consumer well-being, brand engagement, and purchase intention	2023	Journal of Retailing and Consumer Services	75		103515				0	10.1016/j.jretconser.2023.103515	https://www.scopus.com/inward/record.uri?eid=2-s2.0-85166560565&doi=10.1016%2fj.jretconser.2023.103515&partnerID=40&md5=fbf753d625724d8ebc8d7a9b41be4f60	Should advertisers continue to promote their brands through brand endorsers without considering their diverse characteristics, or should they embrace diversity in advertising? Gender, age, ethnicity, and sexual orientation are some of the aspects of diversity that have been investigated in advertising research, primarily in the context of Western and developed countries. However, it remains under…	Brand engagement; Consumer well-being; Diversity; Inclusion; Instagram advertising; Purchase intention	advertising; consumption behavior; experimental design; marketing; quality of life; social media	Article	Final		Scopus	2-s2.0-85166560565
Chatterjee S.; Chaudhuri R.; Mariani M.; Fosso Wamba S.	Chatterjee, Sheshadri (56857082100); Chaudhuri, Ranjan (24544416000); Mariani, Marcello (36817705700); Fosso Wamba, Samuel (58100649800)	56857082100; 24544416000; 36817705700; 58100649800	Examining the role of intellectual capital on knowledge sharing in digital platform-based MNEs and its impact on firm performance	2023	Technological Forecasting and Social Change	197		122909				0	10.1016/j.techfore.2023.122909	https://www.scopus.com/inward/record.uri?eid=2-s2.0-85173147969&doi=10.1016%2fj.techfore.2023.122909&partnerID=40&md5=cfd75b4cddbd21dc6f1d43ff29242999	Non-market strategies are strategies that happen outside the marketplace. Despite their increasing relevance, they have been overlooked when studying digital platform-based enterprises. To address this gap, our study focuses on digital platforms and builds and tests hypotheses in relation to digital platform based MNEs. First, we identify several antecedents and consequences of the adoption of no…	Digital platform based MNEs; Firm performance; Intellectual capital; Knowledge transfer; Non-market strategy; Subsidiaries	Commerce; Digital platform based multinational enterprise; Digital platforms; Firm Performance; Intellectual capital; IS strategy; Knowledge transfer; Knowledge-sharing; Multinational enterprise; Non-market strategy; Subsidiary; digitization; hypothesis testing; industrial performance; industrial technology; information and communication technology; intellectual property rights; multinational ent…	Article	Final	All Open Access; Hybrid Gold Open Access	Scopus	2-s2.0-85173147969
Dong M.; Saini R.	Dong, Meichen (57571727600); Saini, Ritesh (8418495200)	57571727600; 8418495200	Positive Polly or Debbie Downer? How Social Exclusion Affects Consumer's Online Information Sharing	2023	Journal of Business Research	166		114126				1	10.1016/j.jbusres.2023.114126	https://www.scopus.com/inward/record.uri?eid=2-s2.0-85163866850&doi=10.1016%2fj.jbusres.2023.114126&partnerID=40&md5=67e7c8ad92fad8ba76474c4f353ee3f9	In this paper, we investigate the impact of social rejection on the tendency of consumers to exhibit a positivity bias when sharing information with others. We argue that social rejection activates a desire for social affiliation, leading consumers to view the valence of shared information as instrumental in achieving reaffiliation. Specifically, we propose that people tend to view positive infor…	Positivity bias; Social exclusion; Social media; Word of mouth		Article	Final		Scopus	2-s2.0-85163866850
Pitafi A.H.; Rasheed M.I.; Islam N.; Dhir A.	Pitafi, Abdul Hameed (57203267611); Rasheed, Muhammad Imran (54393972600); Islam, Nazrul (57210939883); Dhir, Amandeep (54790820000)	57203267611; 54393972600; 57210939883; 54790820000	Investigating visibility affordance, knowledge transfer and employee agility performance. A study of enterprise social media	2023	Technovation	128		102874				0	10.1016/j.technovation.2023.102874	https://www.scopus.com/inward/record.uri?eid=2-s2.0-85171735765&doi=10.1016%2fj.technovation.2023.102874&partnerID=40&md5=1a1555a861b87a79e5cfb0247ebe6bb4	The research analyzes the associations between enterprise social media (ESM) visibility affordance (i.e., message transparency and network translucence) and employee agility performance through knowledge transfer (knowledge acquisition and knowledge provision) in organizations that have applied ESM. Utilizing the communication visibility theory, this study further examines the moderating role of …	Agility performance; Communication visibility; ESM; Knowledge transfer; Task interdependence	Knowledge acquisition; Knowledge management; Mergers and acquisitions; Personnel; Social networking (online); Transparency; Affordances; Agility performance; Communication visibility; Enterprise social medium; Knowledge transfer; Performance; Research analysis; Research models; Social media; Task interdependence; Visibility	Article	Final	All Open Access; Hybrid Gold Open Access	Scopus	2-s2.0-85171735765
Cheng L.-C.; Lu W.-T.; Yeo B.	Cheng, Li-Chen (27169815300); Lu, Wei-Ting (58039573000); Yeo, Benjamin (10040731000)	27169815300; 58039573000; 10040731000	Predicting abnormal trading behavior from internet rumor propagation: a machine learning approach	2023	Financial Innovation	9	1	3				1	10.1186/s40854-022-00423-9	https://www.scopus.com/inward/record.uri?eid=2-s2.0-85145366710&doi=10.1186%2fs40854-022-00423-9&partnerID=40&md5=95873ddfb372e71829b19e9b167f42b3	In 2021, the abnormal short-term price fluctuations of GameStop, which were triggered by internet stock discussions, drew the attention of academics, financial analysts, and stock trading commissions alike, prompting calls to address such events and maintain market stability. However, the impact of stock discussions on volatile trading behavior has received comparatively less attention than tradi…	Classification; Data mining; Fake news; GameStop; Machine learning; Reddit; Rumors; Social media		Article	Final	All Open Access; Gold Open Access	Scopus	2-s2.0-85145366710
Venciute D.; Mackeviciene I.; Kuslys M.; Correia R.F.	Venciute, Dominyka (58308008400); Mackeviciene, Ieva (58509250100); Kuslys, Marius (57226081732); Correia, Ricardo Fontes (37085131800)	58308008400; 58509250100; 57226081732; 37085131800	The role of influencer–follower congruence in the relationship between influencer marketing and purchase behaviour	2023	Journal of Retailing and Consumer Services	75		103506				0	10.1016/j.jretconser.2023.103506	https://www.scopus.com/inward/record.uri?eid=2-s2.0-85166006057&doi=10.1016%2fj.jretconser.2023.103506&partnerID=40&md5=75a668cf812510e8eb0e1f4b717a7669	Over the last decade, influencer marketing has become one of the most important tools for companies and brands to increase awareness, sales, or image strength. Since consumers prefer brands and companies whose image is congruent with their actual or ideal self, we could expect that consumers tend to prefer influencers whom they can compare themselves with. Therefore, congruence between consumer a…	Congruence; Credibility; Influencer marketing; Purchase behaviour	consumption behavior; information and communication technology; marketing; preference behavior; quantitative analysis; social media; social network	Article	Final	All Open Access; Hybrid Gold Open Access	Scopus	2-s2.0-85166006057
Chakraborty D.; Patre S.; Tiwari D.	Chakraborty, Debarun (57204477529); Patre, Smruti (57202201331); Tiwari, Devisha (57942529300)	57204477529; 57202201331; 57942529300	Metaverse mingle: Discovering dating intentions in metaverse	2023	Journal of Retailing and Consumer Services	75		103509				0	10.1016/j.jretconser.2023.103509	https://www.scopus.com/inward/record.uri?eid=2-s2.0-85166326366&doi=10.1016%2fj.jretconser.2023.103509&partnerID=40&md5=12f42b3863c8a46b35f367fc54ddb836	The present work represents a mixed-method investigation to redefine Elaboration Likelihood Model (ELM) using some innovative variables to investigate dating-partner behaviour in the metaverse. In addition, it seeks proof that realistic threat and perceived trust have a moderating role in this proposed model. The research is split into two parts: in the first stage, dating app users' responses ha…	Dating apps; Dating intention; ELM; Metaverse	Internet; numerical model; social media; software	Article	Final		Scopus	2-s2.0-85166326366
Andonopoulos V.; Lee J.J.; Mathies C.	Andonopoulos, Vasiliki (57207855581); Lee, Jenny (Jiyeon) (55268934900); Mathies, Christine (36241971300)	57207855581; 55268934900; 36241971300	Authentic isn't always best: When inauthentic social media influencers induce positive consumer purchase intention through inspiration	2023	Journal of Retailing and Consumer Services	75		103521				0	10.1016/j.jretconser.2023.103521	https://www.scopus.com/inward/record.uri?eid=2-s2.0-85167817135&doi=10.1016%2fj.jretconser.2023.103521&partnerID=40&md5=2516d63c3792201e13ae14e4da3912a3	This study explores whether and how varying levels of social media influencers (SMIs) personal authenticity affect consumer behavior in four experimental studies. Though consumers who perceive SMIs as being authentic express greater intention to purchase products endorsed by the SMIs, authenticity does not influence non-purchase behaviors. SMI authenticity also affects purchase intentions through…	Consumer behavior; Inspiration; Personal authenticity; Social media influencers; Trustworthiness	consumption behavior; hedonic analysis; information and communication technology; literature review; marketing; media role; social behavior; social media	Article	Final	All Open Access; Hybrid Gold Open Access	Scopus	2-s2.0-85167817135
Lu S.; Dinner I.; Grewal R.	Lu, Shijie (56967339900); Dinner, Isaac (49361170100); Grewal, Rajdeep (7101680834)	56967339900; 49361170100; 7101680834	The Ripple Effect of Firm-Generated Content on New Movie Releases	2023	Journal of Marketing Research	60	5		908	931	23	1	10.1177/00222437221143066	https://www.scopus.com/inward/record.uri?eid=2-s2.0-85150900209&doi=10.1177%2f00222437221143066&partnerID=40&md5=9fa170b0324c56dedf98f978eb4d1d6d	Marketers frequently create social media content (i.e., firm-generated content; FGC) to ignite interest in new movies. Thus, there is a clear need to understand the magnitude and heterogeneity of the effect of FGC on movie demand and associated user-generated content (UGC). The authors empirically examine the complex interactions among FGC, UGC, and sales using social media (tweet) data that are …	firm-generated content; microblogging; movies; online word of mouth; social media; Twitter; user-generated content		Article	Final		Scopus	2-s2.0-85150900209
Xie-Carson L.; Magor T.; Benckendorff P.; Hughes K.	Xie-Carson, Li (58235616900); Magor, Thomas (57195445010); Benckendorff, Pierre (7801583867); Hughes, Karen (55377390400)	58235616900; 57195445010; 7801583867; 55377390400	All hype or the real deal? Investigating user engagement with virtual influencers in tourism	2023	Tourism Management	99		104779				4	10.1016/j.tourman.2023.104779	https://www.scopus.com/inward/record.uri?eid=2-s2.0-85158003479&doi=10.1016%2fj.tourman.2023.104779&partnerID=40&md5=94fcfbbd52d4e0023d76de90f9bf8134	Virtual influencer (VI) marketing has become increasingly prevalent on social media with the evolving landscape of digitalisation. However, the use of VIs in tourism has received limited attention in the literature. This study examines salient source and content attributes that stimulate Instagram users’ engagement with VIs in a tourism context. An online discrete choice experiment was designed u…	CGI influencer; Choice modelling; Influencer marketing; Instagram; Social media; Tourism marketing; User engagement; Virtual influencer	Internet; marketing; media role; social media; tourism management; tourist destination	Article	Final		Scopus	2-s2.0-85158003479
Najafi A.; Gholipour-Shilabin A.; Dehkharghani R.; Mohammadpur-Fard A.; Asgari-Chenaghlu M.	Najafi, Ali (57221157969); Gholipour-Shilabin, Araz (57224083430); Dehkharghani, Rahim (24528505600); Mohammadpur-Fard, Ali (57221157365); Asgari-Chenaghlu, Meysam (57188968368)	57221157969; 57224083430; 24528505600; 57221157365; 57188968368	ComStreamClust: a Communicative Multi-Agent Approach to Text Clustering in Streaming Data	2023	Annals of Data Science	10	6		1583	1605	22	0	10.1007/s40745-022-00426-4	https://www.scopus.com/inward/record.uri?eid=2-s2.0-85133639965&doi=10.1007%2fs40745-022-00426-4&partnerID=40&md5=cfd274cd5d7994ad55acedf2a7173907	Topic detection is the task of determining and tracking hot topics in social media. Twitter is arguably the most popular platform for people to share their ideas with others about different issues. One such prevalent issue is the COVID-19 pandemic. Detecting and tracking topics on these kinds of issues would help governments and healthcare companies deal with this phenomenon. In this paper, we pr…	Data stream; LaBSE; Semantic similarity; Stream clustering; Topic detection	Multi agent systems; Semantics; Social networking (online); Data stream; Hot topics; LaBSE; Multi-agent approach; Semantic similarity; Social media; Stream clustering; Streaming data; Text Clustering; Topic detection; COVID-19	Article	Final	All Open Access; Bronze Open Access; Green Open Access	Scopus	2-s2.0-85133639965
Cheng I.-H.; Lee S.T.	Cheng, I-Huei (28767574000); Lee, Seow Ting (35751347400)	28767574000; 35751347400	Timeliness, responsiveness and the human voice: The effects of dialogic strategies and the mediating role of perceived communication ethicality on social media relationship building	2023	Public Relations Review	49	4	102355				0	10.1016/j.pubrev.2023.102355	https://www.scopus.com/inward/record.uri?eid=2-s2.0-85165077028&doi=10.1016%2fj.pubrev.2023.102355&partnerID=40&md5=78b100beadc41b116a2b8574c8153dff	This study investigates how social media can be better managed to cultivate positive organization-public relationships. It advances an expanded and integrated conceptual model to test how the communication features of corporate pages on social networking sites may influence publics’ perception of the organization's communication ethicality, which further predicts organization-public relationships…	Communication strategies; Dialogic theory; Ethics; Human voice; Organization-public relationships; Public relations; Responsiveness; Social media; Timeliness		Article	Final		Scopus	2-s2.0-85165077028
Abeza G.; Sanderson J.	Abeza, Gashaw (56845768100); Sanderson, Jimmy (24768255500)	56845768100; 24768255500	Assessing the Social Media Landscape in Sport: Evaluating the Present and Identifying Future Opportunities	2023	International Journal of Sport Communication	16	3		249	250	1	0	10.1123/ijsc.2023-0183	https://www.scopus.com/inward/record.uri?eid=2-s2.0-85169438906&doi=10.1123%2fijsc.2023-0183&partnerID=40&md5=f8fdaaf0f26b17e528bbc19484f5fdd6	This article introduces a special issue of the International Journal of Sport Communication containing insightful commentaries by distinguished scholars in social media scholarship in sports studies. By inviting 25 scholars in the field, who contributed a total of 16 scholarly commentaries, the issue benefits from their extensive knowledge of the interplay between social media and sport. The scho…	critiquing scholarship; social media; social media and sport; sport management; sport research		Article	Final	All Open Access; Bronze Open Access	Scopus	2-s2.0-85169438906
Yuan Y.; Pang N.; Zhang Y.; Liu K.	Yuan, Yue (57224166749); Pang, Na (56425779000); Zhang, Yuqi (58136312600); Liu, Kan (57192046642)	57224166749; 56425779000; 58136312600; 57192046642	Which cascade is more decisive in rumor detection on social media: Based on comparison between repost and reply sequences	2023	Knowledge-Based Systems	278		110857				0	10.1016/j.knosys.2023.110857	https://www.scopus.com/inward/record.uri?eid=2-s2.0-85167412430&doi=10.1016%2fj.knosys.2023.110857&partnerID=40&md5=0f1476beda5cf6f8c31a64c3faacc12d	Rumor detection research is widely carried out to control the negative impact of rumor spreading. Many researchers conduct their research based on data from social media and prefer to employ different information cascades on social media, such as reposts or replies, to detect rumors. However, most of them view reposts or replies only as input sequences and do not distinguish the two types of sequ…	Information cascade; Reply; Repost; Rumor detection; Social media	Backpropagation; Chemical detection; Social networking (online); Detection accuracy; Detection experiments; Global feature; Information cascades; Local feature; Reply; Repost; Rumor detection; Rumors spreading; Social media; Long short-term memory	Article	Final		Scopus	2-s2.0-85167412430
Cheung T.-H.; Lam K.-M.	Cheung, Tsun-Hin (57222010874); Lam, Kin-Man (55839377100)	57222010874; 55839377100	Causal diffused graph-transformer network with stacked early classification loss for efficient stream classification of rumours	2023	Knowledge-Based Systems	277		110807				0	10.1016/j.knosys.2023.110807	https://www.scopus.com/inward/record.uri?eid=2-s2.0-85166057341&doi=10.1016%2fj.knosys.2023.110807&partnerID=40&md5=4be78d1068c4fbfaacd2efb24635f763	The growth in social media has led to the increasing spread of unverified or false information. Automatically detecting rumours and accessing their veracity, i.e., false rumours, true rumours, or unverified rumours, is an important and challenging task in social media analytics. This paper aims to build an effective and scalable stream classification framework for early fine-grained rumour classi…	Early detection; Natural language processing; Neural network; Rumour classification; Social computing	Computational efficiency; Inference engines; Natural language processing systems; Neural networks; Social networking (online); Classification framework; Early detection; Language processing; Natural language processing; Natural languages; Neural-networks; Rumor classification; Social computing; Social media; Stream classification; Classification (of information)	Article	Final		Scopus	2-s2.0-85166057341
Jatain D.; Singh V.; Dahiya N.	Jatain, Divya (55598524100); Singh, Vikram (56591109000); Dahiya, Naveen (55891352200)	55598524100; 56591109000; 55891352200	An exploration of the causal factors making an online course content popular & engaging	2023	International Journal of Information Management Data Insights	3	2	100194				0	10.1016/j.jjimei.2023.100194	https://www.scopus.com/inward/record.uri?eid=2-s2.0-85168604511&doi=10.1016%2fj.jjimei.2023.100194&partnerID=40&md5=9ece4fa8501aa5782a95983e84fe2e8e	An education system consists of imparting knowledge, assessing the learners, collecting feedback, analysing it, and taking proper measures to improve it. All these measures ultimately improve learner satisfaction which gets reflected in the learner performance and makes the course popular. Due to the corona pandemic, educational institutes and universities have shifted their activities online. In…	Architecture for educational technology system; Data science applications in education; Distance education and online learning; Social media		Article	Final	All Open Access; Gold Open Access	Scopus	2-s2.0-85168604511
Soens E.; Claeys A.-S.	Soens, Ellen (57226611003); Claeys, An-Sofie (24578830900)	57226611003; 24578830900	The ambassadorship potential of employees: Examining the impact of work-related social media posts on consumer attitudes and behaviors	2023	Public Relations Review	49	5	102390				0	10.1016/j.pubrev.2023.102390	https://www.scopus.com/inward/record.uri?eid=2-s2.0-85173844926&doi=10.1016%2fj.pubrev.2023.102390&partnerID=40&md5=f8cdd639fbfd94954f4b146b4fd00726	Employees’ work-related social media posts can serve as persuasive sources of organizational information. Limited research has shown, however, how such posts shape consumers’ evaluations of organizations. Across two experiments, we examine the impact of employees’ social media posts on consumers’ evaluations of the corporate reputation and their behavioral intentions toward the organization. The …	Corporate reputation; Crisis communication; Employee ambassadorship; Experiment; Persuasion knowledge; Social media		Article	Final		Scopus	2-s2.0-85173844926
Talwar S.; Luqman A.; Kaur P.; Srivastava P.; Mishra S.	Talwar, Shalini (57193545782); Luqman, Adeel (57193114185); Kaur, Puneet (57197502409); Srivastava, Pallavi (24475582500); Mishra, Shreya (57214892928)	57193545782; 57193114185; 57197502409; 24475582500; 57214892928	How social networking ties mediate the associations between enterprise social media affordances and employee agility?	2023	Technological Forecasting and Social Change	195		122759				1	10.1016/j.techfore.2023.122759	https://www.scopus.com/inward/record.uri?eid=2-s2.0-85166480836&doi=10.1016%2fj.techfore.2023.122759&partnerID=40&md5=33e428bfaae5c20ce144ec7f7b030b53	The rising diffusion of enterprise social media (ESM) platforms worldwide necessitates a deeper understanding of how specific ESM affordances impact contemporary performance parameters such as employee agility. Drawing motivation from the propositions of the affordance theory, social network theory, and the extended scholarly work on ESM, agility, and networking, we conceptualized a sequential mo…	Agility; Enterprise social media (ESM); Instrumental and expressive ties; Network externality; Self-expression via microblogging	China; Social networking (online); Affordances; Agility; Enterprise social medium; Instrumental and expressive tie; Microblogging; Network externality; Proactivity; Self-expression via microblogging; Social media; Social-networking; conceptual framework; numerical model; social media; social network; workplace; Personnel	Article	Final		Scopus	2-s2.0-85166480836
Mohammed A.S.; Ayambila S.N.; Lukman S.	Mohammed, Abubakari Sadiq (57638207300); Ayambila, Sylvester Nsobire (57189067291); Lukman, Sadia (57204832660)	57638207300; 57189067291; 57204832660	An empirical investigation of the impact of social media tool usage on employees work performance among Ghana Commercial Bank Workers: the moderating role of social media usage experience	2023	Brazilian Journal of Operations and Production Management	20	1	e20231382				0	10.14488/BJOPM.1382.2023	https://www.scopus.com/inward/record.uri?eid=2-s2.0-85147667637&doi=10.14488%2fBJOPM.1382.2023&partnerID=40&md5=3cf4acf44bdabbb20d391b9e42e9e66c	Goal: The motivation of this paper is to forge and foster an insightful and comprehensive understanding of social media potential and its possible impact on Ghana Commercial Bank employees’ performance. Design / Methodology / Approach: Five cities were strategically sampled using convenient sampling technique to represent the various diversifications in corporate compositions. Data was collected …	Employee Work; Ghana Commercial Bank; Social Media; Use Experience		Article	Final	All Open Access; Gold Open Access	Scopus	2-s2.0-85147667637
Hardt D.; Glückstad F.K.	Hardt, Daniel (25122287500); Glückstad, Fumiko Kano (54894430900)	25122287500; 54894430900	A social media analysis of travel preferences and attitudes, before and during Covid-19	2024	Tourism Management	100		104821				0	10.1016/j.tourman.2023.104821	https://www.scopus.com/inward/record.uri?eid=2-s2.0-85166576172&doi=10.1016%2fj.tourman.2023.104821&partnerID=40&md5=8d3b32e8c08685df1127588fe8c83cf7	Covid-19 created tremendous uncertainty in the tourism industry; in this study, we use social media data to explore differences in the preferences and attitudes of tourism consumers, both before and during the pandemic. We use natural language processing (NLP) techniques to analyze over one million Reddit posts on travel-related subreddits. We investigate the preference for city and nature-orient…	Covid-19; Crisis management; Natural language processing; Risk awareness; Social media; Text mining; Travel preference; Travel sentiment	COVID-19; crisis management; preference behavior; public attitude; segmentation; social media; tourism market; travel behavior	Article	Final	All Open Access; Hybrid Gold Open Access	Scopus	2-s2.0-85166576172
Blazkova T.; Pedersen E.R.G.; Andersen K.R.; Rosati F.	Blazkova, Tereza (53982555100); Pedersen, Esben Rahbek Gjerdrum (12138877900); Andersen, Kirsti Reitan (56767540800); Rosati, Francesco (56717393900)	53982555100; 12138877900; 56767540800; 56717393900	Greenwashing debates on Twitter: Stakeholders and critical topics	2023	Journal of Cleaner Production	427		139260				0	10.1016/j.jclepro.2023.139260	https://www.scopus.com/inward/record.uri?eid=2-s2.0-85173810598&doi=10.1016%2fj.jclepro.2023.139260&partnerID=40&md5=105f019f3bb59494e0845c77ce44d0b7	This study explores how the concept of greenwashing has evolved on social media and identifies the most dominant themes and stakeholders shaping these debates. Drawing on the extant literature on greenwashing and stakeholder theory, an in-depth empirical analysis was conducted on how greenwashing debates unfolded during 2006–2022 on the Twitter (now ‘X’) platform. The analysis is based on 496,276…	Greenwashing; Social media; Stakeholders; Sustainability; Twitter	Empirical analysis; Greenwashing; Media outlets; Nongovernmental organizations; Social media; Stakeholder; Stakeholder theory; Twitter; Sustainable development	Article	Final	All Open Access; Hybrid Gold Open Access	Scopus	2-s2.0-85173810598
Wong A.; Wei J.	Wong, Amy (57215213697); Wei, Joicey (57218398128)	57215213697; 57218398128	Persuasive cues and reciprocal behaviors in influencer-follower relationships: The mediating role of influencer defense	2023	Journal of Retailing and Consumer Services	75		103507				1	10.1016/j.jretconser.2023.103507	https://www.scopus.com/inward/record.uri?eid=2-s2.0-85166308799&doi=10.1016%2fj.jretconser.2023.103507&partnerID=40&md5=b01a2f3a6b259b450060c9ea6a9745ad	In today's internet ecosystem, social media influencers serve a central purpose in the creation of a compelling online presence that engages their followers. This study examines the impact of social attractiveness, physical attractiveness, attitude homophily, actual self-congruity, and parasocial interactivity on influencer defense and purchase intention in the context of beauty influencers. A to…	Actual self-congruity; Attitude homophily; Attractiveness; Influencer defense; Parasocial interactivity; Purchase intention	China; consumption behavior; social behavior; social media	Article	Final		Scopus	2-s2.0-85166308799
Alshurideh M.T.; Al Kurdi B.; Alhamad A.; Hamadneh S.; Alzoubi H.M.; Ahmad A.	Alshurideh, Muhammad Turki (55241771400); Al Kurdi, Barween (57326040900); Alhamad, Ahmad (55576292700); Hamadneh, Samer (57281077600); Alzoubi, Haitham M. (57195353015); Ahmad, Ala'a (57219291367)	55241771400; 57326040900; 55576292700; 57281077600; 57195353015; 57219291367	Does social customer relationship management (SCRM) affect customers’ happiness and retention? A service perspective	2023	Uncertain Supply Chain Management	11	1		277	288	11	4	10.5267/j.uscm.2022.9.015	https://www.scopus.com/inward/record.uri?eid=2-s2.0-85144858501&doi=10.5267%2fj.uscm.2022.9.015&partnerID=40&md5=23c2602fd2c81473a7a8ab44b372c5a0	The main aim of this study is to examine the effects of social customer relationship management (CRM) on customer happiness and customer retention. To achieve the study objectives, a quantitative research method is adopted in this study to examine the hypotheses by using a survey questionnaire for the purpose of data collection from the target sample of customers of telecommunication firms workin…	Calling center; CRM; Customer happiness; Customer retention; Email; FAQs; Feedback; SCRM; Social CRM; Social media; Telecommunication firm		Article	Final	All Open Access; Bronze Open Access	Scopus	2-s2.0-85144858501
Rammer C.; Es-Sadki N.	Rammer, Christian (6603215914); Es-Sadki, Nordine (57074833300)	6603215914; 57074833300	Using big data for generating firm-level innovation indicators - a literature review	2023	Technological Forecasting and Social Change	197		122874				0	10.1016/j.techfore.2023.122874	https://www.scopus.com/inward/record.uri?eid=2-s2.0-85172244623&doi=10.1016%2fj.techfore.2023.122874&partnerID=40&md5=9abac93851bbc35947ac87df741c766b	Obtaining indicators on the innovation activities of firms has been a challenge in economic research for a long time. The most frequently used indicators - R&D expenditures and patents - provide an incomplete picture as they represent inputs in the innovation process. Output measurement of innovation has strongly relied on survey data such as the Community Innovation Survey (CIS). However, this t…	Big data; CIS; Innovation indicators	Patents and inventions; Community innovation surveys; Data-source; Economic research; Generating firms; Innovation activity; Innovation indicators; Innovations process; Literature reviews; Measurements of; Survey data; expenditure; industrial technology; information and communication technology; innovation; Internet; literature review; research and development; research work; social media; statis…	Article	Final	All Open Access; Green Open Access	Scopus	2-s2.0-85172244623
Meier A.; Peters M.	Meier, Andrea (57828095500); Peters, Mike (57190076350)	57828095500; 57190076350	Limited engagement of SMEs with social media: A structuration and sensemaking perspective	2023	Information and Management	60	7	103853				1	10.1016/j.im.2023.103853	https://www.scopus.com/inward/record.uri?eid=2-s2.0-85169043160&doi=10.1016%2fj.im.2023.103853&partnerID=40&md5=60957576045011d2038db5ba6124f634	Despite the worldwide rapidly growing social media use, previous surveys have shown an adoption rate below average among SMEs (small and medium-sized enterprises). The problem of why and how SMEs engage with social media has received scant attention. Informed by structuration and sensemaking theories, this qualitative inquiry attempts to close this gap by scrutinizing cognitive and collective pre…	Adaptive structuration theory; Micro-foundations; Sensemaking; SME; Social media; Technology adoption	Behavioral research; Social networking (online); Adaptive structuration theory; Media use; Microfoundations; Sense making; Sense-making theory; Small and medium-sized enterprise; Social media; Structuration; Structuration Theory; Technology adoption; Decision making	Article	Final	All Open Access; Hybrid Gold Open Access	Scopus	2-s2.0-85169043160
Xie L.; Liu C.; Li Y.; Zhu T.	Xie, Lishan (16417846000); Liu, Canmian (57722793300); Li, Yaoqi (56288887900); Zhu, Tengteng (57744954300)	16417846000; 57722793300; 56288887900; 57744954300	How to inspire users in virtual travel communities: The effect of activity novelty on users’ willingness to co-create	2023	Journal of Retailing and Consumer Services	75		103448				0	10.1016/j.jretconser.2023.103448	https://www.scopus.com/inward/record.uri?eid=2-s2.0-85163185258&doi=10.1016%2fj.jretconser.2023.103448&partnerID=40&md5=ebbc1295059448fa80dedf32a20fc96d	Virtual travel community managers tend to incorporate a degree of novelty within activity design to foster interaction between users. Little is known of how users respond to these novel activities. Based on customer inspiration theory, this research investigated the mechanisms of activity novelty on users' willingness to co-create and the moderating effect of user regulatory focus and activity go…	Activity novelty; Goal attainability; Regulatory focus; User inspiration; Virtual travel communities; Willingness to co-create	marketing; social media; tourism development; tourist attraction; tourist behavior	Article	Final		Scopus	2-s2.0-85163185258
Barbera G.; Araujo L.; Fernandes S.	Barbera, Gianluca (58614927000); Araujo, Luiz (58614927100); Fernandes, Silvia (36720504700)	58614927000; 58614927100; 36720504700	The Value of Web Data Scraping: An Application to TripAdvisor	2023	Big Data and Cognitive Computing	7	3	121				2	10.3390/bdcc7030121	https://www.scopus.com/inward/record.uri?eid=2-s2.0-85171513669&doi=10.3390%2fbdcc7030121&partnerID=40&md5=af82015ff45e4bbdc8e028c853c3f6b4	Social Media Analytics (SMA) is more and more relevant in today’s market dynamics. However, it is necessary to use it wisely, either in promoting any kind of product/brand, or interacting with customers. This requires its effective understanding and monitoring. One way is through web data scraping (WDS) tools that allow to select sites and platforms to compare them in their performances. They can…	cognitive system; data scraping; smart consultancy; social media; tourism	Cognitive systems; Commerce; Consumer behavior; Tourism; 'current; Business models; Data scraping; Market dynamics; Performance; Smart consultancy; Social media; Social media analytics; Versatile tools; Web data; Social networking (online)	Article	Final	All Open Access; Gold Open Access	Scopus	2-s2.0-85171513669
Sano K.; Sano H.; Yashima Y.; Takebayashi H.	Sano, Kaede (57206242917); Sano, Hiroki (56072304600); Yashima, Yuji (57213539938); Takebayashi, Hajime (58617979400)	57206242917; 56072304600; 57213539938; 58617979400	The effects of temporal distance and post type on tourists' responses to destination marketing organizations’ social media marketing	2024	Tourism Management	101		104844				0	10.1016/j.tourman.2023.104844	https://www.scopus.com/inward/record.uri?eid=2-s2.0-85172202469&doi=10.1016%2fj.tourman.2023.104844&partnerID=40&md5=725a23b13fc5f3c0e71f4a210df6059a	With the rapid growth of social media practice in the tourism industry, destination-marketing-organization-generated content (DGC) has become an important communication tool in promoting destinations. However, little remains known about the extent to which DGC affects tourist behavior. Based on a temporal construal-level research framework, which considers how the level at which a stimulus is con…	Decision-making process; Destination influence boundaries; Destination marketing organization (DMO); DMO-Generated content (DGC); Temporal construal theory	decision making; marketing; organization; social media; tourism; tourist behavior; tourist destination	Article	Final		Scopus	2-s2.0-85172202469
Ongo Nkoa B.E.; Ondoua Beyene B.; Ngo Nsoa Simb J.F.; Ngnouwal Eloundou G.	Ongo Nkoa, Bruno Emmanuel (57191342652); Ondoua Beyene, Blaise (58314480800); Ngo Nsoa Simb, Jacky Flore (58537390300); Ngnouwal Eloundou, Georges (57886478200)	57191342652; 58314480800; 58537390300; 57886478200	Does social media improve women's political empowerment in Africa?	2023	Telecommunications Policy	47	9	102624				0	10.1016/j.telpol.2023.102624	https://www.scopus.com/inward/record.uri?eid=2-s2.0-85168003536&doi=10.1016%2fj.telpol.2023.102624&partnerID=40&md5=ffebc12a0dc86ed1710c2168e20a906a	The use of social media has grown significantly in Africa over the past two decades and is the subject of recent literature. In this article, we examine its direct and indirect effects on women's political empowerment (WPE) in Africa. Based on a sample of 45 African countries, we specify and estimate a panel data model using the Pooled Ordinary Least Squares (POLS) method and the System Generaliz…	Africa; S-GMM; Social media; Women political empowerment	Least squares approximations; Social networking (online); Africa; Facebook; Generalized method of moments; Indirect effects; Ordinary least squares methods; Panel data models; Penetration rates; Social media; System generalized method of moment; Woman political empowerment; Method of moments	Article	Final		Scopus	2-s2.0-85168003536
Li N.; Meng F.; Martin D.	Li, Ningqiao (57192087181); Meng, Fang (44661559900); Martin, Drew (8665739900)	57192087181; 44661559900; 8665739900	The influence of travel photo editing on tourists’ experiences	2023	Tourism Management	98		104762				0	10.1016/j.tourman.2023.104762	https://www.scopus.com/inward/record.uri?eid=2-s2.0-85151474533&doi=10.1016%2fj.tourman.2023.104762&partnerID=40&md5=bd263a33503cffadca5f473d20136b07	Photo editing has become a prevalent practice when people share their travel photos on social media. This study examines this understudied phenomenon by exploring travelers' photo-editing behavior and its impact on tourists' destination experiences. Three pilot interviews and 23 in-depth interviews were conducted using photo-elicitation. The results show that photo editing does not necessarily al…	Photo editing; Social media; Tourist experience; Tourist gaze; Tourist memory	social media; tourism; tourist behavior; tourist destination	Article	Final		Scopus	2-s2.0-85151474533
Pabel A.; Cassidy L.	Pabel, Anja (54926714300); Cassidy, Leonie (57150557400)	54926714300; 57150557400	Holiday photographic trends: Geographic origin and the male/female divide	2023	Journal of Vacation Marketing	29	4		522	536	14	0	10.1177/13567667221109269	https://www.scopus.com/inward/record.uri?eid=2-s2.0-85132387272&doi=10.1177%2f13567667221109269&partnerID=40&md5=d0e6666526f7370acf79173832a90216	This study aims to examine the influence of geographic origin and gender on photo-taking and photo-sharing behaviours. An online survey was circulated in four geographical areas: Australia, Canada, India, and Malaysia. The survey questions asked respondents’ preferred types of photographic device, photo-content, photo-taking motivation, and photo-sharing behaviours while on holiday. Data were ana…	gender; geographic origin; photo-sharing; Photo-taking; social media		Article	Final		Scopus	2-s2.0-85132387272
Choudhary A.; Arora A.	Choudhary, Anshika (57211487900); Arora, Anuja (36550140000)	57211487900; 36550140000	Assessment of bidirectional transformer encoder model and attention based bidirectional LSTM language models for fake news detection	2024	Journal of Retailing and Consumer Services	76		103545				0	10.1016/j.jretconser.2023.103545	https://www.scopus.com/inward/record.uri?eid=2-s2.0-85169591111&doi=10.1016%2fj.jretconser.2023.103545&partnerID=40&md5=b9d3b03813f7b1eee70f17a05741cd98	Fake news arouses to be untrue with the point of deceiving it openly which is now viewed as the greatest threat to society by cultivating the political division and doubts in government. Since this kind of news is disseminated in sheer volume through social media, driving the improvement of strategies for the recognizable proof of false news is necessary. Therefore, this study focuses on text ana…	Attention; BERT; Bi-directional LSTM; Fake news; Language model; Transformer	accuracy assessment; detection method; information and communication technology; information management; literature review; machine learning; mass media; social media	Article	Final		Scopus	2-s2.0-85169591111
Kim A.; Moravec P.L.; Dennis A.R.	Kim, Antino (57204427635); Moravec, Patricia L. (57190698923); Dennis, Alan R. (7102972998)	57204427635; 57190698923; 7102972998	When do details matter? News source evaluation summaries and details against misinformation on social media	2023	International Journal of Information Management	72		102666				0	10.1016/j.ijinfomgt.2023.102666	https://www.scopus.com/inward/record.uri?eid=2-s2.0-85160206717&doi=10.1016%2fj.ijinfomgt.2023.102666&partnerID=40&md5=ea0bc18bbebf7d4ee41604392867ec41	News source evaluations based on fact-checking can help curb the consumption and spread of fake news on social media. Prior research has primarily considered source evaluations with intuitive icons that indicate whether or not news sources are reputable. But can we increase the power of these icons by adding more detailed information about the evaluation that explains the reasons for the icon? Wh…	Evaluation details; Fact-checking; Fake news; Misinformation; Social media; Source evaluation	Social networking (online); Asymmetric effects; Evaluation detail; Fact-checking; Fake news; Misinformation; News sources; On-line experiments; Power; Social media; Source evaluations; Fake detection	Article	Final		Scopus	2-s2.0-85160206717
Chauhan R.	Chauhan, Rishab (57985703800)	57985703800	Impact of social media usage on job performance and employee retention: Role of knowledge sharing and organizational commitment	2023	Global Business and Organizational Excellence	43	1		19	34	15	1	10.1002/joe.22185	https://www.scopus.com/inward/record.uri?eid=2-s2.0-85142901305&doi=10.1002%2fjoe.22185&partnerID=40&md5=fb82895f2596e63ea6d58880367c5bd1	The business world is changing at an accelerated rate, and the key driver of this change is technology. Technologies largely dominate social networking and knowledge sharing activities in organizations through social media (SM). As SM is used in organizations for both work-related and social-related purposes, understanding its impact on job performance and employee retention is important. Hence, …	employee retention; job performance; knowledge sharing; organizational commitment; social media		Article	Final	All Open Access; Bronze Open Access	Scopus	2-s2.0-85142901305
Son H.; Ahn J.; Chung A.D.; Drumwright M.E.	Son, Hyunsang (57204879810); Ahn, Jisoo (56579528300); Chung, Arnold D. (57205247419); Drumwright, Minette E. (7801536454)	57204879810; 56579528300; 57205247419; 7801536454	From the black box to the glass box: Using unsupervised and supervised learning processes to predict user engagement for the airline companies	2023	International Journal of Information Management Data Insights	3	2	100181				1	10.1016/j.jjimei.2023.100181	https://www.scopus.com/inward/record.uri?eid=2-s2.0-85159653995&doi=10.1016%2fj.jjimei.2023.100181&partnerID=40&md5=f2d166052a6b8851019cec53e34e6a53	Firms collect an enormous amount of user generated content (UGC), such as social media posts, to analyze consumers’ unfiltered opinions regarding brands and firms. A challenge in analyzing unstructured UGC is the lack of analytic frame. By adopting both unsupervised and supervised learning processes for using artificial intelligence (AI), we collected 680,410, tweets related to airline companies …	Airline industry; Artificial intelligence; Natural language process; Poisson regression; Quantitative modeling; Social media; Supervised learning; Topic modeling; Unsupervised learning; Word-of-mouth		Article	Final	All Open Access; Gold Open Access	Scopus	2-s2.0-85159653995
Xie C.; Yu J.; Huang S.S.; Zhang K.; Ou Yang D.	Xie, Chaowu (57215002406); Yu, Jun (57436509000); Huang, Songshan (Sam) (35214708800); Zhang, Kun (57214938091); Ou Yang, Die (58147494400)	57215002406; 57436509000; 35214708800; 57214938091; 58147494400	The ‘magic of filter’ effect: Examining value co-destruction of social media photos in destination marketing	2023	Tourism Management	98		104749				1	10.1016/j.tourman.2023.104749	https://www.scopus.com/inward/record.uri?eid=2-s2.0-85150378148&doi=10.1016%2fj.tourman.2023.104749&partnerID=40&md5=7dcc24625b1814867904404fc4b671b9	Excessive filter processing of social media photos may cause viewers to question the authenticity of the photos. From the value co-destruction perspective, this research examines the effect of photo filtering on consumer perceptions. Study 1 ran content analysis of 2035 social media user posts and identified that destination marketing failure caused by filtered photos is a process involving touri…	Aesthetic values; Destination marketing; Marketing ethics; Social media; Travel photos; Value co-destruction	esthetics; ethics; marketing; photograph; social media; tourist behavior; tourist destination; valuation	Article	Final		Scopus	2-s2.0-85150378148
Meng Q.; Suresh T.; Lee R.K.-W.; Chakraborty T.	Meng, Qing (57211445194); Suresh, Tharun (57454596200); Lee, Roy Ka-Wei (57218227915); Chakraborty, Tanmoy (25723003500)	57211445194; 57454596200; 57218227915; 25723003500	Predicting hate intensity of twitter conversation threads	2023	Knowledge-Based Systems	275		110644				0	10.1016/j.knosys.2023.110644	https://www.scopus.com/inward/record.uri?eid=2-s2.0-85162131219&doi=10.1016%2fj.knosys.2023.110644&partnerID=40&md5=d3e65ee2acb73f8ac08982a5ac1db99d	Tweets are the most concise form of communication in online social media. Wherein a single tweet has the potential to make or break the discourse of the conversation. Online hate speech is more accessible than ever, and stifling its propagation is of utmost importance for social media companies and users for congenial communication. Most of the research has focused on classifying an individual tw…	Graph neural network; Hate intensity prediction; Hate speech; Online social media; Twitter reply chain	Backpropagation; COVID-19; Graph neural networks; Semantics; Social networking (online); Speech communication; Classical approach; Graph neural networks; Hate intensity prediction; Hate speech; Intensity prediction; Media companies; Model use; Online social medias; Social media; Twitter reply chain; Forecasting	Article	Final	All Open Access; Green Open Access	Scopus	2-s2.0-85162131219
Mamo Y.Z.	Mamo, Yoseph Z. (57208864801)	57208864801	Big Data and Innovative Research Methods	2023	International Journal of Sport Communication	16	3		352	360	8	1	10.1123/ijsc.2023-0109	https://www.scopus.com/inward/record.uri?eid=2-s2.0-85169438527&doi=10.1123%2fijsc.2023-0109&partnerID=40&md5=bf54dc59983f9b3a9de87bcf39034b22	Big data and innovative research methods are two rapidly evolving trends that are transforming how we conduct research in sport management. Considering the natural relationship between social media, which is widely recognized as a major big-data source, and sport, this commentary centers on contemporary research method applied to social media data. In doing so, it discusses contemporary innovativ…	machine learning; natural language processing; sentiment analysis; social media; sport management		Article	Final		Scopus	2-s2.0-85169438527
Nusair K.; Karatepe O.M.; Okumus F.; Alfarhan U.F.; Shi F.	Nusair, Khaldoon (16043020400); Karatepe, Osman M. (8581953400); Okumus, Fevzi (6602197423); Alfarhan, Usamah F. (57074141100); Shi, Fangfang (57202683424)	16043020400; 8581953400; 6602197423; 57074141100; 57202683424	Exploring the pivotal role of community engagement on tourists’ behaviors in social media: A cross-national study	2024	International Journal of Information Management	74		102701				0	10.1016/j.ijinfomgt.2023.102701	https://www.scopus.com/inward/record.uri?eid=2-s2.0-85170269026&doi=10.1016%2fj.ijinfomgt.2023.102701&partnerID=40&md5=a47d0b1b0fd8bbb5fb2dabb176d81d46	With the prevalence of social media networks (SMNs) as platforms for community engagement, substantial attention from academics and practitioners has been paid to investigating the antecedents and consequences of community engagement. Yet, more research is needed to understand the motivations/de-motivations of this concept and its behavioral consequences. Against this backdrop, this study builds …	Cross-buying; Engagement levels; Involvement; Perceived anonymity; Social media in tourism; Trip decision-making	Least squares approximations; Social networking (online); Tourism; Community engagement; Cross-buying; Decisions makings; Engagement levels; Involvement; Perceived anonymities; Relationship qualities; Social media; Social medium in tourism; Trip decision-making; Decision making	Article	Final	All Open Access; Bronze Open Access	Scopus	2-s2.0-85170269026
Löhr G.	Löhr, Guido (57202411140)	57202411140	Conceptual disruption and 21st century technologies: A framework	2023	Technology in Society	74		102327				1	10.1016/j.techsoc.2023.102327	https://www.scopus.com/inward/record.uri?eid=2-s2.0-85165544623&doi=10.1016%2fj.techsoc.2023.102327&partnerID=40&md5=4fac1474e0196fff26f580eb96188dad	Modern technologies like artificial intelligence, robotics, geo-engineering, social media, or next-generation genomics have been and will continue to be socially (culturally, economically, legally, etc.) disruptive. Several philosophers of technology have noted that technology is not only socially but also conceptually disruptive. Technologies do not only change the way we live together. They als…	Conceptual change; Conceptual disruption; Conceptual engineering; Disruptive innovations; Disruptive technologies; Social disruption	Ethical technology; Conceptual change; Conceptual disruption; Conceptual engineering; Disruptive innovations; Disruptive technology; Genomics; Modern technologies; Social changes; Social disruption; Social media; conceptual framework; innovation; robotics; social media; technological development; twenty first century; Genome	Article	Final	All Open Access; Hybrid Gold Open Access	Scopus	2-s2.0-85165544623
Siregar Y.; Kent A.; Peirson-Smith A.; Guan C.	Siregar, Yuri (57210820130); Kent, Anthony (35743350400); Peirson-Smith, Anne (36651371300); Guan, Congying (58157709500)	57210820130; 35743350400; 36651371300; 58157709500	Disrupting the fashion retail journey: social media and GenZ's fashion consumption	2023	International Journal of Retail and Distribution Management	51	7		862	875	13	2	10.1108/IJRDM-01-2022-0002	https://www.scopus.com/inward/record.uri?eid=2-s2.0-85150928944&doi=10.1108%2fIJRDM-01-2022-0002&partnerID=40&md5=5209516435cb9d34ab6a5a65e3d72edc	Purpose: The aim of this paper is to assess the use of social media by Gen Z consumers and the ways they impact on and re-shape their fashion consumption journey. This generational approach uses the lens of uses and gratifications theory (UGT) to explore the customer fashion retail journey from the perspective of the Gen Z consumer. Design/methodology/approach: The research uses an exploratory ap…	Experience; GenZ; Gratifications; Shopping journeys; Social media		Article	Final		Scopus	2-s2.0-85150928944
Bandil D.; Agrawal V.; Mohanty R.P.	Bandil, Deepika (57223906981); Agrawal, Vivek (57190608115); Mohanty, R.P. (57215542017)	57223906981; 57190608115; 57215542017	Assessing the kid's behaviour with factors of social media advertising: DEMATEL application	2023	Journal of Advances in Management Research	20	3		353	384	31	0	10.1108/JAMR-07-2022-0130	https://www.scopus.com/inward/record.uri?eid=2-s2.0-85153389333&doi=10.1108%2fJAMR-07-2022-0130&partnerID=40&md5=ce3bcfe42734d6cfafe4a96bea4a865c	Purpose: Kids get exposed to advertising on social media platforms when they visit them to perform various goals. The purpose of this study is to find out the factors which affect kids' behaviour when the kids encounter advertising on social media and also to establish causal relationships amongst the factors of social media advertising (SMA). Design/methodology/approach: A total of 11 factors of…	Advertising; Cause-and-effect relationship; DEMATEL; Kids; Kids' behaviour; Social media		Article	Final		Scopus	2-s2.0-85153389333
Mele E.; Filieri R.; De Carlo M.	Mele, Emanuele (57195063983); Filieri, Raffaele (55213848700); De Carlo, Manuela (56274613400)	57195063983; 55213848700; 56274613400	Pictures of a crisis. Destination marketing organizations’ Instagram communication before and during a global health crisis	2023	Journal of Business Research	163		113931				5	10.1016/j.jbusres.2023.113931	https://www.scopus.com/inward/record.uri?eid=2-s2.0-85152286765&doi=10.1016%2fj.jbusres.2023.113931&partnerID=40&md5=80f2c18ed21cde78a4542999ad1fba68	The COVID-19 pandemic enhanced social media communications at a time individuals were unable to leave their homes due to the lockdown measures. A lack of research has been identified on how destination marketing organizations use social media during global health crises. Addressing this gap, the present research uses a mixed-method approach to examine the use of Instagram by Milan and Paris’ Dest…	COVID-19 pandemic; Crisis communication; Destination marketing organization; Instagram; Pro-social behavior; Social media		Article	Final	All Open Access; Bronze Open Access; Green Open Access	Scopus	2-s2.0-85152286765
Ravenda D.; Valencia-Silva M.M.; Argiles-Bosch J.M.; García-Blandón J.	Ravenda, Diego (56306301000); Valencia-Silva, Maika M. (56289818300); Argiles-Bosch, Josep M. (23468738600); García-Blandón, Josep (36141689700)	56306301000; 56289818300; 23468738600; 36141689700	COVID-19 Communication Management on Facebook Pages of Local Governments	2023	Administration and Society	55	7		1290	1333	43	0	10.1177/00953997231165258	https://www.scopus.com/inward/record.uri?eid=2-s2.0-85166320976&doi=10.1177%2f00953997231165258&partnerID=40&md5=d7ba6c2f3bda8fa0a18fbe2b95d78779	We examine how Italian municipalities manage COVID-19 communication on their official Facebook pages. For this purpose, we apply an automatic topic modeling procedure on a sample of 76,139 posts published on the official Facebook pages of 103 Italian provincial capital municipalities from 1 March 2020 to 26 March 2021 of the COVID-19 pandemic period. We identify two topics related to COVID-19 con…	COVID-19 communication; sentiment analysis; social media; topic modeling		Article	Final	All Open Access; Green Open Access	Scopus	2-s2.0-85166320976
Liu H.; Li X.; Cohen S.	Liu, Hongbo (57212370187); Li, Xiang (57211449531); Cohen, Scott (35072487400)	57212370187; 57211449531; 35072487400	Is travel bragging in the eye of the beholder? Bragger and audience perspectives	2023	International Journal of Tourism Research	25	5		475	490	15	0	10.1002/jtr.2579	https://www.scopus.com/inward/record.uri?eid=2-s2.0-85152955307&doi=10.1002%2fjtr.2579&partnerID=40&md5=ff3f2cf1341861c780dd4a72623f89e9	Travel bragging refers to showing off or boasting about travel experiences. Despite its ubiquity on social media, travel bragging has been relatively under-researched. This study examines travel bragging from a dual perspective of both braggers and audiences. Based on 30 semi-structured interviews with participants who frequently posted or bragged about travel experiences and who had been frequen…	dual perspective; experience sharing; perception gap; social media; travel bragging	perception; social media; tourism; travel behavior	Article	Final	All Open Access; Hybrid Gold Open Access	Scopus	2-s2.0-85152955307
Kulikovskaja V.; Hubert M.; Grunert K.G.; Zhao H.	Kulikovskaja, Viktorija (57194193951); Hubert, Marco (35956086200); Grunert, Klaus G. (7004726565); Zhao, Hong (57116586300)	57194193951; 35956086200; 7004726565; 57116586300	Driving marketing outcomes through social media-based customer engagement	2023	Journal of Retailing and Consumer Services	74		103445				1	10.1016/j.jretconser.2023.103445	https://www.scopus.com/inward/record.uri?eid=2-s2.0-85161698454&doi=10.1016%2fj.jretconser.2023.103445&partnerID=40&md5=308e11703525e4a6c7b137fb843d7465	Firms recognize the increasing potential of digital services to enhance customer engagement behaviors. Drawing on customer engagement and user gratification theory, two studies were conducted among Chinese consumers: an online survey and a field study. The results reveal varying effects of content types on customer engagement and underline a mediating role of engagement between content types and …	Customer engagement; Customer loyalty; Social media; Uses and gratification theory; Word-of-mouth	China; consumption behavior; field method; marketing; media role; service provision; social media	Article	Final	All Open Access; Hybrid Gold Open Access	Scopus	2-s2.0-85161698454
Biswas A.K.; Seethalakshmi R.; Mariappan P.	Biswas, Ashish Kumar (57251129000); Seethalakshmi, R. (57203192426); Mariappan, Prabha (58419880700)	57251129000; 57203192426; 58419880700	An emerging approach towards intention to quit among IT employees	2023	International Journal of Enterprise Network Management	14	3		283	298	15	0	10.1504/IJENM.2023.132967	https://www.scopus.com/inward/record.uri?eid=2-s2.0-85169917643&doi=10.1504%2fIJENM.2023.132967&partnerID=40&md5=f52360d3a71aa236996f0c0e6d6527cb	Research on traditional constructs towards intention to quit has been abundant while the impact of activities in professional networking sites and updating of profile in job portals in social media is in its infancy stage. The current research attempts to bridge this gap. Quantitative survey approach was used to collect the data (N = 598). Structural equation model is applied to test the hypothes…	HR analytics; intention to quit; job satisfaction; professional networking sites; scale development; social media; structure equation modelling		Article	Final		Scopus	2-s2.0-85169917643
Kumar A.; Shankar A.; Behl A.; Arya V.; Gupta N.	Kumar, Aman (57741553900); Shankar, Amit (57188841283); Behl, Abhishek (56554009500); Arya, Varsha (57863028200); Gupta, Nakul (57209931813)	57741553900; 57188841283; 56554009500; 57863028200; 57209931813	Should I share it? Factors influencing fake news-sharing behaviour: A behavioural reasoning theory perspective	2023	Technological Forecasting and Social Change	193		122647				6	10.1016/j.techfore.2023.122647	https://www.scopus.com/inward/record.uri?eid=2-s2.0-85162838132&doi=10.1016%2fj.techfore.2023.122647&partnerID=40&md5=cc5cb9008fa24d2cdf7ecd39bb333852	Social media has become an integral part of our lives because of its popularity among users. However, the dissemination of fake information has been a significant issue for marketers, as it severely damages brand image. This study examined variables related to intentions (for and against) to share fake news online using behavioral reasoning theory (BRT). We also examined the impact of perceived b…	Behavioral reasoning theory; Believability; Cognitive fluency; Fake news sharing; Fear of missing out; Joy of missing out	Commerce; Fake detection; Laws and legislation; Behavioral reasoning; Behavioral reasoning theory; Believability; Cognitive fluency; Fake news sharing; Fear of missing out; Joy of missing out; Reasoning theory; Social media; Social status; behavioral response; cognition; social media; social status; Social networking (online)	Article	Final		Scopus	2-s2.0-85162838132
Ram J.; Zhang C.	Ram, Jiwat (50262754800); Zhang, Changyu (57251956500)	50262754800; 57251956500	The Role of Social Media Analytics in Providing Product Intelligence: A Qualitative Study	2023	Data Base for Advances in Information Systems	54	3		119	136	17	0	10.1145/3614178.3614184	https://www.scopus.com/inward/record.uri?eid=2-s2.0-85169415010&doi=10.1145%2f3614178.3614184&partnerID=40&md5=90fe53a512b054dab6fcdabd3a38d558	The use of social media for business is becoming a new norm for gaining business intelligence. While research work is increasing on social media analytics (SMA) for some aspects of business intelligence, the knowledge of how SMA facilitates product intelligence (PI) is still very limited. To address the gap, the data from qualitative interviews was analyzed using NVivo coding and matrix queries. …	brand reputation; new product/service management; nvivo; product intelligence; social media analytics; social media big data	Information analysis; Social networking (online); Brand reputation; Business-intelligence; New product/service management; Nvivo; Product intelligence; Product service; Service management; Social media; Social media analytics; Social medium big data; Big data	Article	Final		Scopus	2-s2.0-85169415010
DeLeon J.; Brown L.W.	DeLeon, John (58196006100); Brown, Lee Warren (55778200200)	58196006100; 55778200200	Understanding social media presence and financial success in digital competition	2023	Journal of Strategy and Management	16	3		576	591	15	1	10.1108/JSMA-07-2022-0118	https://www.scopus.com/inward/record.uri?eid=2-s2.0-85153522484&doi=10.1108%2fJSMA-07-2022-0118&partnerID=40&md5=fb03818e36fd28440113d984c7c15f7b	Purpose: This study applies traditional strategic management concepts to firms operating in digital environments. Specifically, this study examines the role of social media (SM) in the financial performance of entrepreneurial firms and how perceived uniqueness and human capital impact this relationship. Design/methodology/approach: This study analyzes a sample of 797 independent music artists usi…	Digital entrepreneurship; Human capital; Music artists; Social media; Uniqueness		Article	Final		Scopus	2-s2.0-85153522484
Alghamdi J.; Lin Y.; Luo S.	Alghamdi, Jawaher (57467271500); Lin, Yuqing (26643062500); Luo, Suhuai (13103725600)	57467271500; 26643062500; 13103725600	Towards COVID-19 fake news detection using transformer-based models	2023	Knowledge-Based Systems	274		110642				1	10.1016/j.knosys.2023.110642	https://www.scopus.com/inward/record.uri?eid=2-s2.0-85160209415&doi=10.1016%2fj.knosys.2023.110642&partnerID=40&md5=24ac601112276c0384cc9815fcca7d7d	The COVID-19 pandemic has resulted in a surge of fake news, creating public health risks. However, developing an effective way to detect such news is challenging, especially when published news involves mixing true and false information. Detecting COVID-19 fake news has become a critical task in the field of natural language processing (NLP). This paper explores the effectiveness of several machi…	COVID-19; Fake news; Misinformation; Pre-trained transformer models; Social media	Fake detection; Health risks; Learning algorithms; Machine learning; Multilayer neural networks; Natural language processing systems; Social networking (online); Critical tasks; Fake news; Language processing; Misinformation; Natural languages; Performance; Pre-trained transformer model; Public health risks; Social media; Transformer modeling; COVID-19	Article	Final	All Open Access; Green Open Access; Hybrid Gold Open Access	Scopus	2-s2.0-85160209415
Becheri J.O.; Gusmão A.H.; Cozadi E.G.; Montagnana Vicente Leme P.H.	Becheri, Juliana de Oliveira (58520681600); Gusmão, Acsa Hosken (58519951900); Cozadi, Elisa Guimarães (58520681700); Montagnana Vicente Leme, Paulo H. (58520248600)	58520681600; 58519951900; 58520681700; 58520248600	Instagram in the Modest Fashion Market: Analysis by the Perspective of Sociotechnical Structures; [Instagram no Mercado da Moda Modesta: Análise pela Ótica das Estruturas Sociotécnicas]	2023	Revista de Administracao Contemporanea	27	4	e220168				1	10.1590/1982-7849rac2023220168.por	https://www.scopus.com/inward/record.uri?eid=2-s2.0-85166569748&doi=10.1590%2f1982-7849rac2023220168.por&partnerID=40&md5=b3cc2f590c9b76f22d30c2c34f8472dd	Objective: we aim to understand Instagram's sociotechnical role in the modest fashion market in Brazil, proposing a theoretical-empirical model to analyze this social media as a market-thinking infrastructure. Theoretical framework: the research is based on market-thinking infrastructure studies recently incorporated into the marketing area. Method: in this research, two techniques were used for …	market construction; market devices; market-thinking infrastructures; social media		Article	Final	All Open Access; Gold Open Access	Scopus	2-s2.0-85166569748
Albarrak M.S.; Cao N.D.; Salama A.; Aljughaiman A.A.	Albarrak, Mohammed S. (57208001988); Cao, Ngan Duong (57215581350); Salama, Aly (8527892700); Aljughaiman, Abdullah A. (8364836700)	57208001988; 57215581350; 8527892700; 8364836700	Twitter carbon information and cost of equity: the moderating role of environmental performance	2023	Eurasian Business Review	13	3		693	718	25	1	10.1007/s40821-022-00225-0	https://www.scopus.com/inward/record.uri?eid=2-s2.0-85136118367&doi=10.1007%2fs40821-022-00225-0&partnerID=40&md5=608480c56966d20113c3f67dfeefd59e	This study aims to examine the moderating role of a firm’s environmental performance, measured by its environmental strength and concern ratings, on the influences of Twitter dissemination of carbon-related information (Carbon_Tweets) on a firm’s cost of equity (COE). Our key focus is to provide an insight as to whether different levels of environmental strength and concern would influence the ef…	Climate change: carbon emission; Cost of equity; Environmental performance; Social media; Twitter		Article	Final	All Open Access; Green Open Access	Scopus	2-s2.0-85136118367
Huang S.; Tian T.; Zhai L.; Deng L.; Che Y.	Huang, Sitong (58222650000); Tian, Tian (58588212800); Zhai, Lingge (58222458900); Deng, Lingzhi (57218529212); Che, Yue (9248546300)	58222650000; 58588212800; 58222458900; 57218529212; 9248546300	Understanding the dynamic changes in wetland cultural ecosystem services: Integrating annual social media data into the SolVES	2023	Applied Geography	156		102992				0	10.1016/j.apgeog.2023.102992	https://www.scopus.com/inward/record.uri?eid=2-s2.0-85156243156&doi=10.1016%2fj.apgeog.2023.102992&partnerID=40&md5=b36d761863d286cdbfa8b99ac1d45c3a	As urbanization increases, the human demand for the cultural services of wetland ecosystems is growing. However, traditional cultural ecosystem service (CES) assessments are usually conducted using a focused survey over a short period, often ignoring the changes in CESs over time. Social media data have great potential for assessing dynamic changes in CESs. In this paper, we integrated social med…	Cultural ecosystem services; Inter-annual variation; Landscape design and management; National wetland park; Social media data; SolVES	China; Shanghai; annual variation; data processing; ecosystem service; model; national park; social media; wetland	Article	Final		Scopus	2-s2.0-85156243156
Deng M.; Zhu J.	Deng, Manting (57200576079); Zhu, Jiantao (57200578065)	57200576079; 57200578065	The impact of enterprise social media usage on employee creativity: a self-regulation perspective	2023	Industrial Management and Data Systems	123	9		2378	2396	18	0	10.1108/IMDS-09-2022-0546	https://www.scopus.com/inward/record.uri?eid=2-s2.0-85166959457&doi=10.1108%2fIMDS-09-2022-0546&partnerID=40&md5=3b7ca07a6a1eec70e99ddd919f4c4c15	Purpose: Organizations have widely adopted enterprise social media (ESM) to improve employees' creativity. This study applies self-regulation theory to explore the role of feedback seeking in mediating the effects of work-oriented and social-oriented ESM usage on employee creativity. Design/methodology/approach: A questionnaire was conducted on 219 working professionals in China – professionals t…	Employee creativity; Enterprise social media; Feedback seeking; Self-regulation theory	Deregulation; Economic and social effects; Personnel; Design/methodology/approach; Employee creativities; Enterprise social medium; Feedback seeking; Media usage; Regulation theory; Self regulation; Self-regulation theory; Social media; Working professionals; Social networking (online)	Article	Final		Scopus	2-s2.0-85166959457
Pourranjbar A.; Shokouhyar S.	Pourranjbar, Ali (58316603000); Shokouhyar, Sajjad (55270251400)	58316603000; 55270251400	Shedding light on the efficiency of the product-service system in waste from electrical and electronic equipment: A social media analysis of consumer tweets	2023	Journal of Cleaner Production	415		137545				0	10.1016/j.jclepro.2023.137545	https://www.scopus.com/inward/record.uri?eid=2-s2.0-85162184563&doi=10.1016%2fj.jclepro.2023.137545&partnerID=40&md5=e9446e360d249570c9262a0b1118724a	Due to growing concerns about electronic waste (e-waste), manufacturers are constantly pressured to adopt sustainable product development. In this regard, a product-service system (PSS) is a circular economy business model that offers a potential solution. Consumers are considered to play a vital role as key stakeholders in waste management and PSS. Although a substantial amount of research has b…	Product-Service System (PSS); Sentiment analysis; Social media mining; Social network analysis; Waste Electrical and Electronic Equipment (WEEE); Waste Management	Data privacy; Electronic Waste; Machine learning; Oscillators (electronic); Social networking (online); Sustainable development; Product-service system; Product-service systems; Sentiment analysis; Shedding light; Social media; Social media minings; Social Network Analysis; Waste electrical and electronic equipment; Waste from electrical and electronic equipments; Sentiment analysis	Article	Final		Scopus	2-s2.0-85162184563
Yao X.; Ma S.; Wu Y.; Li D.	Yao, Xusheng (57709636900); Ma, Shoufeng (7403725189); Wu, Yi (57193441984); Li, Dahui (13805539900)	57709636900; 7403725189; 57193441984; 13805539900	So said, so done? The role of commitment in activity-based check-in discontinuance on APPs	2023	Technological Forecasting and Social Change	194		122675				0	10.1016/j.techfore.2023.122675	https://www.scopus.com/inward/record.uri?eid=2-s2.0-85161625240&doi=10.1016%2fj.techfore.2023.122675&partnerID=40&md5=7f2613b0aa94a35a66134150fac58f1d	Activity-based check-ins (ABC) on social media APPs have been increasingly popular. An incredible phenomenon exists in which ABC users will check in for a long time without discontinuance, sometimes for up to half a year. This study develops an integrated theoretical model based on commitment theory and rational choice theory to explain why ABC users do not discontinue check-ins. Through an onlin…	Activity-based check-in; Commitment; Discontinuance; Rational choice theory; Social distance	Social networking (online); Activity-based; Activity-based check-in; Check-in; Commitment; Discontinuance; Online activities; Rational choice theory; Social distance; Social media; Theoretical modeling; computer simulation; image analysis; image classification; Internet; technological change; technological development; theoretical study; Social aspects	Article	Final		Scopus	2-s2.0-85161625240
Park S.; Mullenbach L.; Kim J.	Park, Soyoung (57204978536); Mullenbach, Lauren (57190677185); Kim, Jinwon (56392161300)	57204978536; 57190677185; 56392161300	Short-term rentals, resilience, and gentrification	2023	Annals of Tourism Research	101		103610				0	10.1016/j.annals.2023.103610	https://www.scopus.com/inward/record.uri?eid=2-s2.0-85164473376&doi=10.1016%2fj.annals.2023.103610&partnerID=40&md5=46898c61afad36566e0bc39541cf06b7	[No abstract available]	Airbnb; Community resilience; gentrification; Peer-to-peer accommodation; Short-term rentals	gentrification; rent control; social media; tourist destination	Article	Final		Scopus	2-s2.0-85164473376
Gönültaş S.; Mulvey K.L.	Gönültaş, Seçil (57204416656); Mulvey, Kelly Lynn (38361984100)	57204416656; 38361984100	Does negative media representation shape adolescents' discrimination towards Syrian refugees through threat perception and prejudice?	2023	International Journal of Intercultural Relations	95		101807				0	10.1016/j.ijintrel.2023.101807	https://www.scopus.com/inward/record.uri?eid=2-s2.0-85156202962&doi=10.1016%2fj.ijintrel.2023.101807&partnerID=40&md5=6aa5fcc596a86fcdaecf371f6f53978d	The current study examined whether adolescents' desired social distance from Syrian refugees is shaped by negative media representation about refugees through threat perception and prejudice. Participants consisted of 587 Turkish high (Mage = 14.81, SD = 0.97) and middle school (Mage = 12.19, SD = 1.01) students. Negative media perception was measured in different contexts: TV programs, news, new…	Discrimination; Media perceptions; Prejudice; Syrian refugees in Türkiye; Threat perception	adolescence; adolescent; article; female; human; human experiment; male; middle school; neighborhood; perception; prejudice; refugee; social distance; social media	Article	Final		Scopus	2-s2.0-85156202962
Stäbler S.; Himme A.; Edeling A.; Backhaus M.	Stäbler, Samuel (57215876105); Himme, Alexander (55376390200); Edeling, Alexander (57191266641); Backhaus, Max (58482815200)	57215876105; 55376390200; 57191266641; 58482815200	How firm communication affects the impact of layoff announcements on brand strength over time	2023	International Journal of Research in Marketing	40	3		700	723	23	0	10.1016/j.ijresmar.2023.06.002	https://www.scopus.com/inward/record.uri?eid=2-s2.0-85164494976&doi=10.1016%2fj.ijresmar.2023.06.002&partnerID=40&md5=7e7a712d53390784efd0727530a8ad33	Firms usually undertake layoffs to improve financial performance. However, layoffs often have negative effects on various stakeholders, including consumers. In this paper, we examine the magnitude and duration of the potential negative effect of layoff announcements on brand strength. We also examine how a firm's communication accompanying a layoff can potentially counteract the observed negative…	Advertising; Brand image; Communication mix; Corporate social responsibility; Downsizing; Error correction model; Layoff announcements; Public relations; Social media		Article	Final		Scopus	2-s2.0-85164494976
Namisango F.; Kang K.; Rehman J.	Namisango, Fatuma (57191040762); Kang, Kyeong (55750382500); Rehman, Junaid (57207357299)	57191040762; 55750382500; 57207357299	Examining the relationship between sociomaterial practices enacted in the organizational use of social media and the emerging role of organizational generativity	2023	International Journal of Information Management	71		102643				2	10.1016/j.ijinfomgt.2023.102643	https://www.scopus.com/inward/record.uri?eid=2-s2.0-85150410169&doi=10.1016%2fj.ijinfomgt.2023.102643&partnerID=40&md5=fc8072f8693c804768c3e497eef3f83d	The growth of social media has enabled new operating methods and sparked organizational optimism in social technologies. We must broadly and distinctively identify the practices enacted in the organizational use of social technologies, understand how these practices influence each other, and the mechanisms driving their achievement. This paper deduces the sociomaterial practices enacted in the or…	Generativity; Practice; Social interaction; Social media; Sociomateriality; Symbolic expressions; Technology affordances	Generativity; Organisational; Practice; Social interactions; Social media; Social technologies; Socio materialities; Structural equation modeling techniques; Symbolic expression; Technology affordances; Social networking (online)	Article	Final		Scopus	2-s2.0-85150410169
Fachrurazi; Silalahi S.A.F.; Hariyadi; Fahham A.M.	Fachrurazi (57221744942); Silalahi, Sahat Aditua Fandhitya (57216583768); Hariyadi (57220080467); Fahham, Achmad Muchaddam (57216585403)	57221744942; 57216583768; 57220080467; 57216585403	Building halal industry in Indonesia: the role of electronic word of mouth to strengthen the halal brand image	2023	Journal of Islamic Marketing	14	8		2109	2129	20	1	10.1108/JIMA-09-2021-0289	https://www.scopus.com/inward/record.uri?eid=2-s2.0-85136462633&doi=10.1108%2fJIMA-09-2021-0289&partnerID=40&md5=f18ad92680d6e130d6cc7fc22694f2b3	Purpose: This present study aims to investigate the effect of electronic word of mouth (e-WoM) behavior in Muslim social media on building a halal brand image (HBI) and its influence on purchase intention (PI). Also, Muslims’ altruism (ALT) and moral obligation (MO) were hypothesized as motivators to engage in e-WoM behavior. Design/methodology/approach: A survey involving 320 members of a Muslim…	Altruism; e-WoM; Halal brand image; Moral obligation; Online forum; Social media		Article	Final		Scopus	2-s2.0-85136462633
Zhou M.; Lu X.; Wang B.	Zhou, Meng (58019974900); Lu, Xiaoli (55687468500); Wang, Bin (57210246950)	58019974900; 55687468500; 57210246950	Travel pictures authenticity in social media space	2023	Annals of Tourism Research	101		103581				0	10.1016/j.annals.2023.103581	https://www.scopus.com/inward/record.uri?eid=2-s2.0-85161718087&doi=10.1016%2fj.annals.2023.103581&partnerID=40&md5=a725262a8a196ad4c139fe9fc3ee7139	The existing research has paid limited attention to the authenticity of travel pictures in virtual space. Drawing on space production theory, this study explores the social construction process of landscape alienation of travel pictures, as well as authenticity negotiation and flow mechanisms. With the Red platform as an example, combining netnography and interviews with platform stakeholders, th…	Landscape alienation; Space production theory; Tourism experiences sharing; Travel pictures; Virtual authenticity negotiation	landscape; media role; social media; theoretical study; tourist behavior; tourist destination	Article	Final		Scopus	2-s2.0-85161718087
Han M.C.	Han, Min Chung (57192238142)	57192238142	Checkout button and online consumer impulse-buying behavior in social commerce: A trust transfer perspective	2023	Journal of Retailing and Consumer Services	74		103431				2	10.1016/j.jretconser.2023.103431	https://www.scopus.com/inward/record.uri?eid=2-s2.0-85161042066&doi=10.1016%2fj.jretconser.2023.103431&partnerID=40&md5=655d4e11527684bc9408a9b9892cb29a	To enhance social media users' shopping experiences, social media platforms launched an online shopping feature – the checkout button –allowing users to browse new products, examine items via multiple photos and videos, and purchase items without leaving the platform. Yet, few studies have examined the impacts of the ‘checkout button’ on social commerce users' perceptions and impulse-buying behav…	Brand familiarity; Impulse-buying; Social commerce; Trust transfer; Urge to purchase	consumption behavior; electronic commerce; perception; shopping activity; social media	Article	Final		Scopus	2-s2.0-85161042066
Ivanov A.; Tacheva Z.; Alzaidan A.; Souyris S.; England A.C., III	Ivanov, Anton (56637494600); Tacheva, Zhasmina (57207457284); Alzaidan, Abdullatif (57217735792); Souyris, Sebastian (23478847300); England, Albert C. (57481776400)	56637494600; 57207457284; 57217735792; 23478847300; 57481776400	Informational value of visual nudges during crises: Improving public health outcomes through social media engagement amid COVID-19	2023	Production and Operations Management	32	8		2400	2419	19	0	10.1111/poms.13982	https://www.scopus.com/inward/record.uri?eid=2-s2.0-85153532235&doi=10.1111%2fpoms.13982&partnerID=40&md5=9ed68a9f2be409caef42bd931e56fc19	In this study, we conceptualize and empirically evaluate how large-scale organizations can utilize the informational value of visual nudges on social media to promote safety among users and thus improve public health outcomes in the context of the coronovirus desease caused by the SARS-CoV-2 virus (COVID-19) pandemic. We construct a unique panel dataset combining data collected from multiple publ…	epidemic control; health communication; informational value; nudge theory; social media		Article	Final	All Open Access; Hybrid Gold Open Access	Scopus	2-s2.0-85153532235
Fatima N.; Ali R.	Fatima, Nida (57762189600); Ali, Raza (57209968156)	57762189600; 57209968156	How businesswomen engage customers on social media?	2023	Spanish Journal of Marketing - ESIC	27	2		221	240	19	0	10.1108/SJME-09-2021-0172	https://www.scopus.com/inward/record.uri?eid=2-s2.0-85132700161&doi=10.1108%2fSJME-09-2021-0172&partnerID=40&md5=7bd8c4369cfb0a1be36525199bf05848	Purpose: This study aims to explore how businesswomen running micro and small enterprises (MSEs) use social media (SM) to engage customers. The study also investigates how SM (vs traditional media) and customer engagement improve business performance. Design/methodology/approach: This qualitative study is based on interviews with businesswomen. Findings: Businesswomen use SM actively but not effe…	Business performance; Business women; Customer engagement; Micro and small enterprises; Qualitative research; Social media		Article	Final	All Open Access; Gold Open Access	Scopus	2-s2.0-85132700161
Kuo Y.-F.; Chen F.-L.	Kuo, Ying-Feng (7403232627); Chen, Fei-Lung (57221163456)	7403232627; 57221163456	The effect of interactivity of brands’ marketing activities on Facebook fan pages on continuous participation intentions: An S–O-R framework study	2023	Journal of Retailing and Consumer Services	74		103446				0	10.1016/j.jretconser.2023.103446	https://www.scopus.com/inward/record.uri?eid=2-s2.0-85160838564&doi=10.1016%2fj.jretconser.2023.103446&partnerID=40&md5=24a9f374b501097e9b8c746ee3f3d921	Social media platforms have become crucial in helping brands build their marketing activities. We investigate the effect of interactivity of brands' marketing activities on Facebook fan pages on continuous participation (i.e., commenting and sharing) intentions. The S–O-R (stimulus-organism-response) framework is used to examine consumers' psychological states (perceived brand fan page experience…	Brand attachment; Continuous participation intentions; Facebook fan pages; Interactivity; Perceived experience; Social media marketing activity; S–O-R framework	innovation; Internet; local participation; marketing; media role; retailing; social media	Article	Final		Scopus	2-s2.0-85160838564
Fan J.H.; Binnewies S.; De Silva S.	Fan, John Hua (55613942000); Binnewies, Sebastian (54419577900); De Silva, Sanuri (58042114200)	55613942000; 54419577900; 58042114200	Wisdom of crowds and commodity pricing	2023	Journal of Futures Markets	43	8		1040	1068	28	1	10.1002/fut.22393	https://www.scopus.com/inward/record.uri?eid=2-s2.0-85145611564&doi=10.1002%2ffut.22393&partnerID=40&md5=cb4c5e8a809be187d474ed34d244262b	We extract commodity-level sentiment from the Twittersphere in 2009–2020. A long–short strategy based on sentiment shifts more than doubles the Sharpe ratio of extant commodity factors. Commodities with lower (higher) sentiment shifts tend to be overvalued (undervalued) when the aggregate market is in backwardation (contango). The sentiment premium is more pronounced during periods of macro contr…	behavioral; commodity futures; sentiment; social media; textual analysis		Article	Final	All Open Access; Hybrid Gold Open Access	Scopus	2-s2.0-85145611564
Vazquez E.E.; Patel C.; Alvidrez S.; Siliceo L.	Vazquez, Erik Ernesto (57213143538); Patel, Chirag (25630866000); Alvidrez, Salvador (38662350600); Siliceo, Lorena (58298682900)	57213143538; 25630866000; 38662350600; 58298682900	Images, reviews, and purchase intention on social commerce: The role of mental imagery vividness, cognitive and affective social presence	2023	Journal of Retailing and Consumer Services	74		103415				2	10.1016/j.jretconser.2023.103415	https://www.scopus.com/inward/record.uri?eid=2-s2.0-85160819049&doi=10.1016%2fj.jretconser.2023.103415&partnerID=40&md5=17523b87de5fbd1342bc78e1135711a0	Images and textual reviews are central to social commerce sites. But little is known about the mechanism by which image quality and type of textual review (with personal experiences versus facts) impact consumer purchase intention on a social commerce page. We address this knowledge gap and use the stimulus-organism-response (S–O-R) framework to develop our conceptual framework. We hypothesize th…	Affective social presence; Cognitive social presence; Mental imagery vividness; Social commerce	cognition; commercial activity; consumption behavior; electronic commerce; experimental study; hypothesis testing; image analysis; information and communication technology; retailing; social behavior; social media; telecommunication	Article	Final		Scopus	2-s2.0-85160819049
Zhou Y.; Zhu L.; Wu C.; Wang H.; Wang Q.; Yuan Q.	Zhou, Yusheng (57392386700); Zhu, Lei (57204841605); Wu, Chuanhui (57221935767); Wang, Houcai (57263957500); Wang, Qun (55933757800); Yuan, Qinjian (55260506000)	57392386700; 57204841605; 57221935767; 57263957500; 55933757800; 55260506000	Effects of social media affordances on knowledge contribution in online Q&A communities: a self-determination perspective	2023	Industrial Management and Data Systems	123	8		2038	2054	16	1	10.1108/IMDS-05-2022-0315	https://www.scopus.com/inward/record.uri?eid=2-s2.0-85163404956&doi=10.1108%2fIMDS-05-2022-0315&partnerID=40&md5=6fb080306359908db33e3ee274f5e8c6	Purpose: The purpose of this study is to examine the impact of social media affordances, specifically social engagement and social endorsement, on knowledge contribution in online Q&A communities. Building on self-determination theory, this research seeks to tackle the issue of under-provision of knowledge in these communities. Design/methodology/approach: The study employs a sample collected fro…	Knowledge contribution; Online Q&A communities; Peer endorsement; Social engagement; Social media affordances	Knowledge management; Social networking (online); Design/methodology/approach; Knowledge contributions; Media affordances; Online Q&A community; Panel data models; Peer endorsement; Self-determination theories; Social engagement; Social media; Social medium affordance; Economic and social effects	Article	Final		Scopus	2-s2.0-85163404956
Raza A.; Ishaq M.I.; Khan A.; Ahmad R.; Haj Salem N.	Raza, Ali (57220042725); Ishaq, Muhammad Ishtiaq (56181446500); Khan, Ayesha (58196928700); Ahmad, Rehan (57723250600); Haj Salem, Narjes (55760015000)	57220042725; 56181446500; 58196928700; 57723250600; 55760015000	How fashion cewebrity influences customer engagement behavior in emerging economy? Social network influence as moderator	2023	Journal of Retailing and Consumer Services	74		103392				0	10.1016/j.jretconser.2023.103392	https://www.scopus.com/inward/record.uri?eid=2-s2.0-85153589178&doi=10.1016%2fj.jretconser.2023.103392&partnerID=40&md5=6e980eeaaa220b988be1e70f9eea2ab5	Social media provides opportunities for individuals to become cewebrities by gaining fame via their presence on different platforms such as Instagram, Facebook, and TikTok. But, how cewebrities are engaging consumers is an under-developed research area that needs researchers' attention. Therefore, this research aims to determine the influence of fashion cewebrity on opinion leaders and customer e…	Apparel & textile industry; Customer engagement behavior; Fashion cewebrity; Opinion leader; Pakistan	Pakistan; clothing industry; consumption behavior; social media; social network; textile industry	Article	Final		Scopus	2-s2.0-85153589178
Byun K.J.; Park J.; Yoo S.; Cho M.	Byun, Kate Jeonghee (58283995400); Park, Jimi (57201982475); Yoo, Shijin (23973968800); Cho, Minhee (58284152300)	58283995400; 57201982475; 23973968800; 58284152300	Has the COVID-19 pandemic changed the influence of word-of-mouth on purchasing decisions?	2023	Journal of Retailing and Consumer Services	74		103411				0	10.1016/j.jretconser.2023.103411	https://www.scopus.com/inward/record.uri?eid=2-s2.0-85159883593&doi=10.1016%2fj.jretconser.2023.103411&partnerID=40&md5=bcc2044cb1c1aa604cdde1cb205ab197	The COVID-19 outbreak has led to drastic changes in influential media for purchasing decisions. Which media have been used more frequently after COVID-19? Do these changes differ between product types? To provide insights into these questions, we analyzed 12,000 respondents between 2018 and 2021. The results show that the influence of word-of-mouth on purchase decisions decreased after COVID-19, …	COVID-19 pandemic; Media usage; Social media advertising; Video advertising; Word-of-mouth	advertising; COVID-19; decision making; social media	Article	Final	All Open Access; Bronze Open Access	Scopus	2-s2.0-85159883593
Ma L.; Rahman A.	Ma, Lin (57226002908); Rahman, Asheq (8684232300)	57226002908; 8684232300	Culture and the decision to adopt and use social media for corporate disclosures	2023	Pacific Accounting Review	35	3		365	389	24	0	10.1108/PAR-06-2021-0104	https://www.scopus.com/inward/record.uri?eid=2-s2.0-85131440143&doi=10.1108%2fPAR-06-2021-0104&partnerID=40&md5=1afa33dd7553481aa7422b1e5e72417f	Purpose: This paper aims to examine the influence of culture on the adoption and use of social media platforms for corporate disclosures by firms in a cross-country setting. Design/methodology/approach: It is contended that social media corporate disclosure (SMCD) is culturally influenced because the primary purpose of social media is to connect people in social settings, and social settings are …	Corporate communication; Culture; Social media; Social media corporate disclosure (SMCD)		Article	Final		Scopus	2-s2.0-85131440143
Zhang Y.; Ridings C.; Semenov A.	Zhang, Yixin (57211359542); Ridings, Catherine (6506092713); Semenov, Alexander (56879246000)	57211359542; 6506092713; 56879246000	What to post? Understanding engagement cultivation in microblogging with big data-driven theory building	2023	International Journal of Information Management	71		102509				2	10.1016/j.ijinfomgt.2022.102509	https://www.scopus.com/inward/record.uri?eid=2-s2.0-85127312736&doi=10.1016%2fj.ijinfomgt.2022.102509&partnerID=40&md5=097f7db5b49128ee8be1ae3ac022dcdb	This paper examines how alternative food networks (AFNs) cultivate engagement on a social media platform. Using the method proposed in Kar and Dwivedi (2020) and Berente et al. (2019), we contribute to theory through combining exploratory text analysis with model testing. Using the theoretical lens of relationship cultivation and social media engagement, we collected 55,358 original Weibo posts b…	Alternative food networks (AFNs); Latent Dirichlet Allocation (LDA) modeling, Big data; Microblogging; Social media engagement; Sustainable food	Regression analysis; Social networking (online); Statistics; Allocation model; Alternative food network; Latent Dirichlet allocation; Latent dirichlet allocation modeling, big data; Microblogging; Social media; Social media platforms; Social medium engagement; Sustainable food; Theoretical modeling; Big data	Article	Final	All Open Access; Hybrid Gold Open Access	Scopus	2-s2.0-85127312736
Mark T.	Mark, Tekena (57211944080)	57211944080	Digital audience engagement in Nigeria: a shift from live to online audience experience in Tosin Jobi-Tume’s Corona Palava	2023	Arts and the Market	13	2		80	93	13	0	10.1108/AAM-06-2022-0029	https://www.scopus.com/inward/record.uri?eid=2-s2.0-85165174022&doi=10.1108%2fAAM-06-2022-0029&partnerID=40&md5=ec8db16256d2929036c6abcc6dfa75f9	Purpose: Arts practitioners have looked for ways to engage their audiences and sustain their interests and patronage of theatre shows amidst the coronavirus pandemic that kept patrons at home. This has led to digital engagement with audience members via social media. This research paper looks at digital audience engagement in Nigeria’s theatre using Segun Adefila’s production of Tosin Jobi-Tume’s…	Audience; Digital engagement; Nigeria; Social media; Theatre		Article	Final		Scopus	2-s2.0-85165174022
Fagundes L.; Gomes-e-Souza Munaier C.; Crescitelli E.	Fagundes, Ligia (57657401000); Gomes-e-Souza Munaier, Christian (57457865800); Crescitelli, Edson (35785767100)	57657401000; 57457865800; 35785767100	The influence of social media and brand equity on business-to-business marketing	2023	Revista de Gestao	30	3		299	313	14	1	10.1108/REGE-07-2021-0114	https://www.scopus.com/inward/record.uri?eid=2-s2.0-85129128528&doi=10.1108%2fREGE-07-2021-0114&partnerID=40&md5=751ae8c9060b9be0203abda052cd82c7	Purpose: Brand equity (BE) can be strengthened by the strategic association of brand heritage (BH) with social media (SM) in business-to-business (B2B) markets. Design/methodology/approach: Qualitative research using cognitive maps. Findings: BH empowers BE and should be explored within B2B communications. Research limitations/implications: Brand image and other BH dimensions should be measured i…	B2B marketing; Brand equity; Brand heritage; Social media		Article	Final	All Open Access; Gold Open Access	Scopus	2-s2.0-85129128528
Tanusondjaja A.; Michelon A.; Hartnett N.; Stocchi L.	Tanusondjaja, Arry (55848834400); Michelon, Aaron (57321106700); Hartnett, Nicole (56921998800); Stocchi, Lara (55292721700)	55848834400; 57321106700; 56921998800; 55292721700	Reaching Voters on Social Media: Planning Political Advertising on Snapchat	2023	International Journal of Market Research	65	5		566	580	14	0	10.1177/14707853231175085	https://www.scopus.com/inward/record.uri?eid=2-s2.0-85158815949&doi=10.1177%2f14707853231175085&partnerID=40&md5=73a1abc59b61b7c428729fbdaeb5c5ad	Over the past decade, political advertising via social media has grown rapidly, spurred by microtargeting, which looks to deliver specific messages to tightly defined audiences. Microtargeting strategies have been claimed to be effective, but questions remain around their cost, when looking to optimise impressions for a given budget. We analyse 11,837 ads aired on Snapchat over a two-year period …	cost-efficiency; media planning; microtargeting; Political advertising; social media; targeting		Article	Final		Scopus	2-s2.0-85158815949
Mastroeni L.; Naldi M.; Vellucci P.	Mastroeni, Loretta (6506935759); Naldi, Maurizio (7004005616); Vellucci, Pierluigi (56415133500)	6506935759; 7004005616; 56415133500	Wind energy: Influencing the dynamics of the public opinion formation through the retweet network	2023	Technological Forecasting and Social Change	194		122748				0	10.1016/j.techfore.2023.122748	https://www.scopus.com/inward/record.uri?eid=2-s2.0-85166025233&doi=10.1016%2fj.techfore.2023.122748&partnerID=40&md5=1c6c946fa675fce6a6dbcb4bd708035e	Wind power is one of the primary renewable sources that are getting increasing support as a means of addressing climate changes. The debate on its use takes place on social media as a fast and unfiltered forum to express one's opinions. In this paper, we analyse the discussion concerning wind power coming up on Twitter. We measure the influence of opinions (and of the twitterers expressing them) …	Opinion formation; Renewable energies; Social media; Twitter; Wind power	Climate change; Social aspects; Social networking (online); Energy; Governmental agency; Hirschman-herfindahl indices; Opinion formation; Public opinions; Renewable energies; Renewable sources; Social media; Twitter; climate change; energy resource; renewable resource; social media; wind power; Wind power	Article	Final	All Open Access; Hybrid Gold Open Access	Scopus	2-s2.0-85166025233
Szalkowski G.A.; Mikalef P.	Szalkowski, Gabriel Andy (57907624400); Mikalef, Patrick (42761793700)	57907624400; 42761793700	Understanding digital platform evolution using compartmental models	2023	Technological Forecasting and Social Change	193		122600				0	10.1016/j.techfore.2023.122600	https://www.scopus.com/inward/record.uri?eid=2-s2.0-85154569341&doi=10.1016%2fj.techfore.2023.122600&partnerID=40&md5=fbf5abb73dba481947ad3ae15a77a4d8	Due to the growing impact of digital platforms, it is increasingly important to understand their evolution through mathematical models. As their value is dependent on their user base, we present an improved perspective on modeling the number of users. Modeling digital platforms is frequently constrained by the scarcity of available data. Thus, researchers resort to open access data like Google Tr…	Business forecasting; Compartmental models; Digital economy; Market dynamics; Network effects	Business forecasting; Compartmental modelling; Digital economy; Digital platforms; Google trends; Google+; Market dynamics; Network effects; OpenAccess; World of Warcraft; accessibility; business development; compartmentalization; computer simulation; digitization; forecasting method; Internet; numerical model; service provision; social media; social network; Open Data	Article	Final	All Open Access; Green Open Access; Hybrid Gold Open Access	Scopus	2-s2.0-85154569341
Bakri M.; Davey J.; Krisjanous J.; Maude R.	Bakri, Marlini (57215059286); Davey, Janet (35078360500); Krisjanous, Jayne (8539910000); Maude, Robyn (16024897000)	57215059286; 35078360500; 8539910000; 16024897000	Liminal digital birthspaces: social media and consumer proactivity for well-being	2023	Journal of Services Marketing	37	8		1059	1074	15	0	10.1108/JSM-03-2023-0119	https://www.scopus.com/inward/record.uri?eid=2-s2.0-85161056463&doi=10.1108%2fJSM-03-2023-0119&partnerID=40&md5=3be0d1616cebef3de7df4f43b031ce64	Purpose: Despite the prevalence of technology in health care, marketing research on social media in the birthspace is limited. The purpose of this paper is to explore how birthing women leverage social media for transformative well-being in the liminal context of birth. Design/methodology/approach: A qualitative study of women who had recently experienced birth was undertaken. Thematic analysis o…	Birthspace; Digital technology; Health services; Liminal space; Liminality; Qualitative research; Social media; Well-being		Article	Final		Scopus	2-s2.0-85161056463
Lepore L.; Landriani L.; Pisano S.; D’Amore G.; Pozzoli S.	Lepore, Luigi (56185451700); Landriani, Loris (57200596626); Pisano, Sabrina (56943187700); D’Amore, Gabriella (57206731780); Pozzoli, Stefano (57206721967)	56185451700; 57200596626; 56943187700; 57206731780; 57206721967	Corporate governance in the digital age: the role of social media and board independence in CSR disclosure. Evidence from Italian listed companies	2023	Journal of Management and Governance	27	3		749	785	36	6	10.1007/s10997-021-09617-2	https://www.scopus.com/inward/record.uri?eid=2-s2.0-85123603950&doi=10.1007%2fs10997-021-09617-2&partnerID=40&md5=d759dcd382e3cf9ff4458adcb971faf1	This article aims to investigate the role of board independence on corporate social responsibility disclosure (CSRDisc) and the moderating role of stakeholder e-engagement by social media (SM) in the relationship between these variables. The study uses econometric panel data dependence techniques on a sample of 347 firm-year observations related to Italian non-financial listed companies for the p…	Board independence; CSR disclosure; Institutional pressure; Social media; Stakeholder e-engagement		Article	Final		Scopus	2-s2.0-85123603950
Dahou A.; Mabrouk A.; Ewees A.A.; Gaheen M.A.; Abd Elaziz M.	Dahou, Abdelghani (57189346624); Mabrouk, Alhassan (57216886887); Ewees, Ahmed A. (57191887074); Gaheen, Marwa A. (57211297321); Abd Elaziz, Mohamed (57195591068)	57189346624; 57216886887; 57191887074; 57211297321; 57195591068	A social media event detection framework based on transformers and swarm optimization for public notification of crises and emergency management	2023	Technological Forecasting and Social Change	192		122546				1	10.1016/j.techfore.2023.122546	https://www.scopus.com/inward/record.uri?eid=2-s2.0-85153084255&doi=10.1016%2fj.techfore.2023.122546&partnerID=40&md5=d4fbc70f63fe600e6b5fa375b1244087	Social media allows the spread of vital information regarding crises and emergencies. Thus, emergency management systems can benefit from social media because they can be used to inform the public to take the appropriate precautions. However, social media is riddled with irrelevant information. Therefore, researchers have recently focused on developing robust event detection (ED) systems to extra…	Deep learning; Event detection; Feature selection optimization algorithms; Manta ray foraging optimization; MobileBERT; Sparrow search algorithm	Civil defense; Deep learning; Disasters; Feature Selection; Learning algorithms; Learning systems; Risk management; Social networking (online); Deep learning; Events detection; Feature selection optimization algorithm; Features selection; Manta ray foraging optimization; Mobilebert; Optimisations; Optimization algorithms; Search Algorithms; Sparrow search algorithm; algorithm; detection method; m…	Article	Final		Scopus	2-s2.0-85153084255
Li L.; Wang Y.; Cui Q.	Li, Lingyao (57218382490); Wang, Yu (57217864342); Cui, Qingbin (7103080112)	57218382490; 57217864342; 7103080112	Exploring the Potential of Social Media Data to Support the Investigation of a Man-Made Disaster: What Caused the Notre Dame Fire	2023	Journal of Management in Engineering	39	5	4023028				0	10.1061/JMENEA.MEENG-5386	https://www.scopus.com/inward/record.uri?eid=2-s2.0-85163695842&doi=10.1061%2fJMENEA.MEENG-5386&partnerID=40&md5=188def14eeb8ad3a552631f537f3d375	Man-made disasters are often unexpected events that necessitate a comprehensive investigation to ascertain their cause. These investigations are critical for government agencies, insurance corporations, and other stakeholders. Social media platforms are a rich source of information, but the credibility and vast amount of data available make it challenging to extract useful evidence. Therefore, un…	Crowdsourcing opinions; Fire incidents; Man-made disasters; Semantic network; Social media	Crowdsourcing; Disasters; Information filtering; Semantic Web; Semantics; Social networking (online); Crowdsourcing opinion; Engineering investigations; Fire incident; Government agencies; Man-made disasters; Semantics networks; Social media; Social media datum; Social media platforms; Unexpected events; Fires	Article	Final		Scopus	2-s2.0-85163695842
Feng N.; Zhao W.; Feng H.; Li M.; Xian L.	Feng, Nan (35242306000); Zhao, Wenfan (58203476600); Feng, Haiyang (55143178000); Li, Minqiang (7405265132); Xian, Liang (58204032000)	35242306000; 58203476600; 55143178000; 7405265132; 58204032000	Digital Influencer's choice of product endorsement: A perspective of congruence	2023	Journal of Management Science and Engineering	8	3		305	324	19	0	10.1016/j.jmse.2023.01.001	https://www.scopus.com/inward/record.uri?eid=2-s2.0-85153947713&doi=10.1016%2fj.jmse.2023.01.001&partnerID=40&md5=090ec3e1c192a91783f5436729a3e267	To infer product fitness information, consumers often consult digital influencers who exert effort to learn and evaluate product features and then propagate information to their followers. However, influencers' recommendations are not limited to products that exactly match their expertise, which may lead followers to unfollow them. This study investigates which product (high or low congruence) an…	Endorsement choice; Influencer marketing; Product congruence; Social media		Article	Final	All Open Access; Gold Open Access	Scopus	2-s2.0-85153947713
Mohiya M.; Caputo F.	Mohiya, Mohamed (57215213172); Caputo, Francesco (57189995566)	57215213172; 57189995566	The dark side of HR blog in the workplace: investigating the employees’ trust factors affecting using HR blog	2023	VINE Journal of Information and Knowledge Management Systems	53	5		963	984	21	1	10.1108/VJIKMS-09-2022-0299	https://www.scopus.com/inward/record.uri?eid=2-s2.0-85150991301&doi=10.1108%2fVJIKMS-09-2022-0299&partnerID=40&md5=3571b2bb6568a682c15a732eacb6bc77	Purpose: HR Blog is one of the social technologies systems to allow employees to voice the issues they experience. However, employees’ trust becomes an emerging issue to use HR Blog. This paper aims to investigate the impact level of employees’ trust in using HR Blog and identifying the causes affecting employees’ trust in using HR Blog. Social exchange theory (SET) was adopted as a vehicle to as…	Employee trust; HR blog; Social exchange theory; Social media; Thematic analysis	Personnel; Social networking (online); Employee trust; HR blog; Semi structured interviews; Social exchange theory; Social media; Social technologies; Technology system; Thematic analysis; Trust factor; Two ways; Blogs	Article	Final		Scopus	2-s2.0-85150991301
Srinivasan R.; Jha A.K.; Verma N.K.	Srinivasan, Ravi (57213029017); Jha, Ashish Kumar (15834475100); Verma, Nishant Kumar (57225908939)	57213029017; 15834475100; 57225908939	To talk or not?: An analysis of firm-initiated social media communication's impact on firm value preservation during a massive disruption across multiple firms and industries	2023	Decision Sciences	54	4		410	431	21	1	10.1111/deci.12563	https://www.scopus.com/inward/record.uri?eid=2-s2.0-85128653346&doi=10.1111%2fdeci.12563&partnerID=40&md5=f3b945a5ef38f5d189112764fc90ed2b	We examine the role of firm-initiated social media communication using Twitter in mitigating the negative impact of large-scale disruptions, such as the Covid-19 pandemic, on the shareholder value of firms. We develop our hypotheses using signaling theory and test them using data collected from Twitter and Bloomberg®. Our data set consists of 121,988 firm-generated tweets from 467 S&P 500 firms c…	abnormal returns; Covid-19 pandemic; large-scale disruptions; signaling theory; social media; Twitter		Article	Final		Scopus	2-s2.0-85128653346
Yin C.; Jiang C.; Jain H.K.; Liu Y.; Chen B.	Yin, Chang (57218296483); Jiang, Cuiqing (23388812500); Jain, Hemant K. (25230385300); Liu, Yao (57193708577); Chen, Bo (56948866300)	57218296483; 23388812500; 25230385300; 57193708577; 56948866300	Capturing product/service improvement ideas from social media based on lead user theory	2023	Journal of Product Innovation Management	40	5		630	656	26	0	10.1111/jpim.12676	https://www.scopus.com/inward/record.uri?eid=2-s2.0-85159692200&doi=10.1111%2fjpim.12676&partnerID=40&md5=708b96c1f7ce8a3d271cdd0fccc88697	Capturing valuable product/service improvement ideas is helpful for the development of new features. However, the existing methods for capturing such improvement ideas have the disadvantages of high cost, long time lag, information overload, and difficulty in getting a response. We propose an innovative framework based on lead user theory for capturing product/service improvement ideas from user-…	chatter; lead user theory; machine learning; product/service improvement idea; text summarization	Automotive industry; Social networking (online); Text processing; Chatter; High costs; Lead user theory; Lead users; Machine-learning; Product service; Product/service improvement idea; Service improvement; Social media; Text Summarisation; Machine learning	Article	Final		Scopus	2-s2.0-85159692200
Abuhussein T.; Magatef S.	Abuhussein, Tala (57220777938); Magatef, Sima (57207824121)	57220777938; 57207824121	Social marketing, social media and eudaimonic well-being: a qualitative exploration	2023	Asia-Pacific Journal of Business Administration	15	4		527	552	25	2	10.1108/APJBA-08-2021-0393	https://www.scopus.com/inward/record.uri?eid=2-s2.0-85130564214&doi=10.1108%2fAPJBA-08-2021-0393&partnerID=40&md5=2702c2018bfc28c17d8188ef7a9ab02e	Purpose: This research considers the role of social media platforms and their impact on individuals' eudaimonic well-being, and aims to help develop a social marketing programme in the future that would enable students in Jordanian universities to flourish, by focussing on their social media drivers and overcoming their challenges in an attempt to improve their psychological well-being (PWB). Des…	Eudaimonic; Jordan; Social marketing; Social media; Students; Well-being		Article	Final		Scopus	2-s2.0-85130564214
Lai C.; Cai S.	Lai, Chun (36801895400); Cai, Shiyu (58403304700)	36801895400; 58403304700	The nature of social media use and ethnic minorities’ acculturation	2023	International Journal of Intercultural Relations	96		101852				0	10.1016/j.ijintrel.2023.101852	https://www.scopus.com/inward/record.uri?eid=2-s2.0-85163558087&doi=10.1016%2fj.ijintrel.2023.101852&partnerID=40&md5=c5b5a39aac6ee8aaeac50a194cf8979c	Social media plays an increasing role in immigrants’ and sojourners’ cultural adaptation process. Understanding how the nature of social media use is associated with immigrants’ psychological as well as sociocultural adjustment is critical to maximizing its potential for acculturation. Interviews with 34 secondary school ethnic minority students in Hong Kong revealed that these students engaged i…	Acculturation; Different social media activities; Ethnic minority students; Identity; Social media	article; clinical article; cultural factor; ethnic group; high school; Hong Kong; human; immigrant; interview; social media	Article	Final		Scopus	2-s2.0-85163558087
Hoang T.-H.; Nguyen N.P.P.; Hoang N.-Y.N.; Akbari M.; Quang H.T.; Binh A.D.T.	Hoang, Thu-Hang (57200721179); Nguyen, Nhi Pham Phuong (58289192200); Hoang, Nhu-Y Ngoc (57223237638); Akbari, Mohammadreza (57197192528); Quang, Huy Truong (58289585000); Binh, An Duong Thi (57664691300)	57200721179; 58289192200; 57223237638; 57197192528; 58289585000; 57664691300	Application of social media in supply chain 4.0 practices: a bibliometric analysis and research trends	2023	Operations Management Research	16	3		1162	1184	22	1	10.1007/s12063-023-00378-9	https://www.scopus.com/inward/record.uri?eid=2-s2.0-85160220092&doi=10.1007%2fs12063-023-00378-9&partnerID=40&md5=6f1278205b2b880a60ca1be452d36380	In recent years, although scholars and practitioners in the supply chain (SC) field have become increasingly aware of the importance of social media for multipurpose applications, the subject remains unclarified about its functions and outcomes, especially in the 4.0 context. This review paper aims to visualize the big picture and structure of knowledge related to the application of social media …	Bibliometric review; Industry 4.0; Social media; Supply chain management; Sustainability; Web of Science		Article	Final	All Open Access; Bronze Open Access	Scopus	2-s2.0-85160220092
Kleer N.; Kunz R.E.	Kleer, Nicola (57217309761); Kunz, Reinhard E. (56781065600)	57217309761; 56781065600	The impact of company-generated posts with crisis-related content on online engagement behavior	2023	Journal of Business Research	164		114021				0	10.1016/j.jbusres.2023.114021	https://www.scopus.com/inward/record.uri?eid=2-s2.0-85159573077&doi=10.1016%2fj.jbusres.2023.114021&partnerID=40&md5=b5b47cc1d691ec2ee3bf4f56b45affbd	During the COVID-19 crisis, social media platforms have been important tools for companies to interact with customers/users. Despite the importance of good communication during a crisis, insights into what kind of crisis-related content companies should publish are rare. This study addresses this research gap by investigating the direct and moderation effects of company-generated posts with crisi…	Content analysis; COVID-19; Crisis communication; Online engagement; Pandemic; Social media		Article	Final		Scopus	2-s2.0-85159573077
Yavetz G.; Bronstein J.	Yavetz, Gal (57202923408); Bronstein, Jenny (23391877500)	57202923408; 23391877500	Cities under fire: Crisis communication on home front versus frontline cities' Facebook pages during operation ‘guardian of the walls’	2023	Journal of Contingencies and Crisis Management	31	3		421	430	9	0	10.1111/1468-5973.12448	https://www.scopus.com/inward/record.uri?eid=2-s2.0-85145571129&doi=10.1111%2f1468-5973.12448&partnerID=40&md5=944da3451ac9fda05eb0479bd5167229	Social media has been widely adopted by local governments during emergencies and crises and its role as a communication platform has been discussed in various studies on natural hazards, pandemics and terror attacks. However, research in the field has not addressed how municipalities use social media to communicate valuable information during armed conflicts and military operations. The current s…	armed conflicts; crisis communication; social media	Israel; crisis management; local government; natural hazard; social media	Article	Final	All Open Access; Hybrid Gold Open Access	Scopus	2-s2.0-85145571129
Puklavec Ž.; Kogler C.; Stavrova O.; Zeelenberg M.	Puklavec, Žiga (57226365262); Kogler, Christoph (15048183800); Stavrova, Olga (36615833200); Zeelenberg, Marcel (6701914145)	57226365262; 15048183800; 36615833200; 6701914145	What we tweet about when we tweet about taxes: A topic modelling approach	2023	Journal of Economic Behavior and Organization	212			1242	1254	12	0	10.1016/j.jebo.2023.07.005	https://www.scopus.com/inward/record.uri?eid=2-s2.0-85165106245&doi=10.1016%2fj.jebo.2023.07.005&partnerID=40&md5=a16339625bc1f3cf7887bf41ff870ca6	Recent literature on taxation suggests that a “service and client” approach by the authorities is required in order to establish a synergistic tax climate between taxpayers and tax offices and thus enhance voluntary tax compliance. The present study investigates whether lay people's conceptions about taxation reflect such a synergistic (vs. an antagonistic) climate. Applying an unsupervised machi…	Information diffusion; Machine learning; Sentiment analysis; Social media; Taxation; Topic modeling		Article	Final	All Open Access; Green Open Access; Hybrid Gold Open Access	Scopus	2-s2.0-85165106245
Calvo-Porral C.; Rivaroli S.; Orosa-González J.	Calvo-Porral, Cristina (55203531000); Rivaroli, Sergio (15078362200); Orosa-González, Javier (56355422100)	55203531000; 15078362200; 56355422100	The influence of social media celebrity endorsement on beer and wine purchase behaviour	2023	International Journal of Wine Business Research	35	3		390	412	22	1	10.1108/IJWBR-10-2022-0037	https://www.scopus.com/inward/record.uri?eid=2-s2.0-85150833093&doi=10.1108%2fIJWBR-10-2022-0037&partnerID=40&md5=c382c99fa242ea3677de282760fc60bf	Purpose: Celebrity endorsement is one of the most popular marketing communication tools that have been used by beverage companies to influence consumers’ behaviour, but little is known about the extent this communication strategy can be impactful and benefit alcoholic beverages like beer and wine. In this context, this study aims to examine whether and how social media celebrity endorsement influ…	Alcoholic drinks; Beer; Celebrity endorsement; Consumer behaviour; Marketing; Purchase behaviour; Social media; Structural equation models; Survey research; Wine		Article	Final		Scopus	2-s2.0-85150833093
D'agostini E.	D'agostini, Enrico (57218199863)	57218199863	The dynamics of value propositions through social media engagement in maritime transport networks: Maersk vs Mediterranean Shipping Company	2023	Maritime Business Review	8	3		209	224	15	0	10.1108/MABR-08-2021-0069	https://www.scopus.com/inward/record.uri?eid=2-s2.0-85136073323&doi=10.1108%2fMABR-08-2021-0069&partnerID=40&md5=de00ece6fddd774de167cc27433347d1	Purpose: This study explores the levels of Facebook engagement of the two largest Europe-based shipping lines, Maersk and Mediterranean Shipping Company (MSC), to discover the marketing orientation of the topics advertised and to ascertain whether they tend to be about brand recognition, new transport services, or value propositions for stakeholders. Design/methodology/approach: The Facebook post…	Maersk; Maritime logistics; Mediterranean shipping company; Social media; Social network analysis; Text mining		Article	Final	All Open Access; Bronze Open Access	Scopus	2-s2.0-85136073323
Li L.; Zhang J.; An X.	Li, Lei (56717034600); Zhang, Jiayang (58306030000); An, Xun (45660982400)	56717034600; 58306030000; 45660982400	Using social media for efficient brand marketing: An evaluation of Chinese Universities using Bilibili	2023	Socio-Economic Planning Sciences	88		101645				0	10.1016/j.seps.2023.101645	https://www.scopus.com/inward/record.uri?eid=2-s2.0-85161312455&doi=10.1016%2fj.seps.2023.101645&partnerID=40&md5=56ae776f5ed6372d00dcc1a5e2250bfd	As the higher education market becomes increasingly competitive, Chinese universities are competing to develop brand marketing programmes on social media platforms, with significant differences in performance. This paper divides universities’ social media marketing processes into two stages: the production-operation stage and the marketing communication stage. It constructs a two-stage data envel…	Brand; Evaluation; Marketing; Social media; University	China; data envelopment analysis; higher education; marketing; social media; university sector	Article	Final		Scopus	2-s2.0-85161312455
Wu Y.; Yang S.; Liu D.	Wu, Yanhong (58314415100); Yang, Shaohua (57208013470); Liu, Danping (55586462600)	58314415100; 57208013470; 55586462600	The effect of social media influencer marketing on sustainable food purchase: Perspectives from multi-group SEM and ANN analysis	2023	Journal of Cleaner Production	416		137890				1	10.1016/j.jclepro.2023.137890	https://www.scopus.com/inward/record.uri?eid=2-s2.0-85163829940&doi=10.1016%2fj.jclepro.2023.137890&partnerID=40&md5=9b13b185b2101e4fb431269a14b1c41b	This study examines the impact of social media influencers' (SMIs) intimate self-disclosure, environmental concern, and spending self-control on consumers' sustainable food purchase intention and explores the mediating effect of consumption value. It ranks the relative importance of these factors and measures generational differences on the impact of SMIs. Data from 628 respondents obtained via a…	ANN; Environmental concern; Intimate self-disclosure; Social media influencer; Spending self-control; Sustainable food	Commerce; Economic and social effects; Purchasing; Sales; Social networking (online); Sustainable development; Environmental concerns; Intimate self-disclosure; Multi-group; Purchase intention; Self-disclosure; Social media; Social medium influence; Spending self-control; Structural equation models; Sustainable food; Neural networks	Article	Final		Scopus	2-s2.0-85163829940
da Fonseca L.N.M.; Kogut C.S.; da Rocha A.	da Fonseca, Luíza Neves Marques (57217057977); Kogut, Clarice Secches (57194975066); da Rocha, Angela (22936739200)	57217057977; 57194975066; 22936739200	Anywhere in the World? The Internationalization of Small Entrepreneurial Ventures using a Social Media Platform	2023	Management International Review	63	4		673	696	23	0	10.1007/s11575-023-00510-8	https://www.scopus.com/inward/record.uri?eid=2-s2.0-85150720452&doi=10.1007%2fs11575-023-00510-8&partnerID=40&md5=c40ab05a378409d494d1505a0e611feb	This study aimed at investigating the interplay between internationalization and digitalization using a social media platform during the early phases of the internationalization process of new ventures from an emerging economy. The research adopted the longitudinal multiple-case study method of investigation. All the firms that were studied had operated on a social media platform (Instagram) sinc…	Diaspora; Digitalization; Emerging economy; Internationalization; Small firm; Social media		Article	Final	All Open Access; Bronze Open Access; Green Open Access	Scopus	2-s2.0-85150720452
Chung K.S.K.; Eskerod P.; Jepsen A.L.; Zhang J.	Chung, Kon Shing Kenneth (53163382300); Eskerod, Pernille (9250843500); Jepsen, Anna Lund (8652835900); Zhang, Jingbo (58525149000)	53163382300; 9250843500; 8652835900; 58525149000	Response strategies for community stakeholder engagement on social media: A case study of a large infrastructure project	2023	International Journal of Project Management	41	5	102495				0	10.1016/j.ijproman.2023.102495	https://www.scopus.com/inward/record.uri?eid=2-s2.0-85166910256&doi=10.1016%2fj.ijproman.2023.102495&partnerID=40&md5=bf5ab6052d28ef66a901692e7af3228f	Social media offer new opportunities for project community stakeholder engagement due to its spatial and temporal independency. This study reveals implications for project stakeholder identification, assessment, and response strategies in the social media context. It analysed Facebook communication sequences in two cases related to establishing the Western Sydney International Airport. The analys…	Case study; Community stakeholders; Infrastructure project; Response strategy; Social media; Stakeholder; Stakeholder engagement	Australia; New South Wales; Sydney [New South Wales]; Case-studies; Community stakeholder; Identification strategies; Infrastructure project; Project stakeholders; Response strategies; Social media; Stakeholder; Stakeholder engagement; Stakeholders identifications; guideline; infrastructural development; local participation; project management; social media; stakeholder; Social networking (online)	Article	Final	All Open Access; Hybrid Gold Open Access	Scopus	2-s2.0-85166910256
Mahat H.; Hussein S.W.; Saleh Y.; Hashim M.; Nayan N.; Said Z.M.; Kurniawan E.	Mahat, Hanifah (57190756160); Hussein, Siti Wardah (58592242200); Saleh, Yazid (57190753946); Hashim, Mohmadisa (55214571400); Nayan, Nasir (55243312300); Said, Zahid Mat (57880399500); Kurniawan, Edi (57312108700)	57190756160; 58592242200; 57190753946; 55214571400; 55243312300; 57880399500; 57312108700	Social Media as a Medium for Disseminating Community Awareness of Environmental Issues in Malaysia	2023	TEM Journal	12	3		1658	1667	9	0	10.18421/TEM123-47	https://www.scopus.com/inward/record.uri?eid=2-s2.0-85171456286&doi=10.18421%2fTEM123-47&partnerID=40&md5=f5b5a76591888ba7bd4658004213b5df	This study aims to identify the effectiveness of the use of social media as a medium to deliver awareness on environmental issues among the community in Malaysia. A survey with a questionnaire was used in the quantitative approach used in this research. The study sample, which employed a simple random sampling technique, consisted of 400 members of the Malaysian population. There was a combinatio…	information system quality; quality; service quality; Social media; user satisfaction		Article	Final	All Open Access; Gold Open Access	Scopus	2-s2.0-85171456286
Grothaus J.; Köcher S.; Köcher S.; Dieterle S.	Grothaus, Jana (58299663000); Köcher, Sören (55204717700); Köcher, Sarah (57223319360); Dieterle, Stefan (6602480755)	58299663000; 55204717700; 57223319360; 6602480755	#infertility: how patients can benefit from the public discussion of conversational taboos on social media	2023	Journal of Services Marketing	37	7		944	956	12	0	10.1108/JSM-05-2022-0160	https://www.scopus.com/inward/record.uri?eid=2-s2.0-85160907814&doi=10.1108%2fJSM-05-2022-0160&partnerID=40&md5=a203f8a9867e6598cf17727cfd468445	Purpose: This study aims to investigate how the open discussion of infertility-related topics on public social media platforms contributes to the well-being of individuals affected by infertility. Design/methodology/approach: For this study, the authors used a netnographic approach to analyze 69 YouTube videos (>21 h of raw data) produced by infertility vloggers and more than 40,000 user comments…	De-tabooing; Netnography; Patient support; Social media; Taboo; Video blogs; Well-being		Article	Final		Scopus	2-s2.0-85160907814
Le K.; Aydin G.	Le, Kent (57700945300); Aydin, Gokhan (57193863207)	57700945300; 57193863207	Impact of the pandemic on social media influencer marketing in fashion: a qualitative study	2023	Qualitative Market Research	26	4		449	469	20	3	10.1108/QMR-11-2021-0133	https://www.scopus.com/inward/record.uri?eid=2-s2.0-85130321740&doi=10.1108%2fQMR-11-2021-0133&partnerID=40&md5=d1ac8217c6c5c7fdba5e567d8c7aa1fe	Purpose: In spite of the rise of social media influencers observed in the 2010s, the direction and future of influencers are ambiguous. This popular yet overused marketing tool has shown certain problems and limitations such as a decrease in perceived authenticity and market saturation. Additionally, the outbreak of COVD-19 has amplified the significance of these factors and made many companies a…	COVID-19; Fashion marketing; Influencer marketing; Influencers; Social media; Social networks		Article	Final		Scopus	2-s2.0-85130321740
Wu C.; Sun Y.	Wu, Chenghui (58497459700); Sun, Ya (56174904700)	58497459700; 56174904700	Discursive Construction of Message Credibility for Chinese State-Owned Enterprises on Twitter	2023	IEEE Transactions on Professional Communication	66	3		236	258	22	0	10.1109/TPC.2023.3284775	https://www.scopus.com/inward/record.uri?eid=2-s2.0-85165302464&doi=10.1109%2fTPC.2023.3284775&partnerID=40&md5=f84be88bbe70d6139e1203c1fdbcf4fb	Background: There is a growing need for Chinese state-owned enterprises (CSOEs) to utilize Twitter, as an effective communicative tool in the professional business context, to build a credible image to the global community. Literature review: Little attention has been paid to measuring the discursive construction of message credibility through corporate Twitter. Therefore, based on the theoretica…	Business communication on social media; Chinese state-owned enterprises (CSOEs); discursive construction; message credibility; Twitter	Information analysis; Natural language processing systems; Principal component analysis; Social networking (online); Business communication on social medium; Business communications; China; Chinese state-owned enterprise; Discursive construction; Information integrity; Language processing; Measurement techniques; Message credibility; Message service; Natural language processing; Natural languages…	Article	Final		Scopus	2-s2.0-85165302464
Arora N.; Rana M.; Prashar S.	Arora, Nilesh (57220812654); Rana, Meghna (57326568100); Prashar, Sanjeev (55823230300)	57220812654; 57326568100; 55823230300	How Does Social Media Impact Consumers' Sustainable Purchase Intention?	2023	Review of Marketing Science	21	1		143	168	25	1	10.1515/roms-2022-0072	https://www.scopus.com/inward/record.uri?eid=2-s2.0-85147561212&doi=10.1515%2froms-2022-0072&partnerID=40&md5=c361b9a4f6ded91633a0417832efde23	Expanding expenditures and emphasis on sustainable marketing necessitate additional research to comprehend how to effectively influence sustainable attitudes and behaviour, particularly in the under-researched realms of social media. The role of social media in creating and building attitudes towards sustainable purchasing is vastly underexplored. Based on social learning theory and the theory of…	environmental responsibility; social influence; social media; social media usage; sustainability; sustainable purchase		Article	Final		Scopus	2-s2.0-85147561212
Cheng P.; Zhou Y.; Zhou S.; Yang S.	Cheng, Peng (57189716467); Zhou, YaPing (58092930200); Zhou, Shuang (58092722800); Yang, Shu (35207523100)	57189716467; 58092930200; 58092722800; 35207523100	Understanding public protective behavioural intention during the COVID-19 pandemic: Moderating effects of proxy efficacy and collective efficacy	2023	Journal of Contingencies and Crisis Management	31	3		451	464	13	0	10.1111/1468-5973.12451	https://www.scopus.com/inward/record.uri?eid=2-s2.0-85147497245&doi=10.1111%2f1468-5973.12451&partnerID=40&md5=2a9004bffd36c8b6981e13f9020c96ea	Public efficacy beliefs against COVID-19 might affect a person's coping strategy toward infection control. This study presented a synthetic conceptual model based on the Integrative Model of Behavioural Prediction (IMBP). We examined inductively the relationships among media exposure, efficacy beliefs, attribution of responsibilities and recommended protective behavioural intention using a survey…	attribution of responsibilities; collective efficacy; COVID-19; media exposure; protective behaviours; proxy efficacy; self-efficacy	collective action; coping strategy; COVID-19; social media	Article	Final		Scopus	2-s2.0-85147497245
Hsieh J.-K.	Hsieh, Jung-Kuei (37120237800)	37120237800	The impact of influencers' multi-SNS use on followers’ behavioral intentions: An integration of cue consistency theory and social identity theory	2023	Journal of Retailing and Consumer Services	74		103397				2	10.1016/j.jretconser.2023.103397	https://www.scopus.com/inward/record.uri?eid=2-s2.0-85153888871&doi=10.1016%2fj.jretconser.2023.103397&partnerID=40&md5=0c1814e1a7824a19a5daa53ec68112e0	The considerable marketing potential brought by the rapid growth of social media has been extensively examined in the literature, particularly in terms of the impact of influencers' recommendations on their followers' decisions. However, little attention has been given to how the individual influencers' use of multiple social networking sites affects their followers' behavioral intentions. Hence,…	Cue consistency theory; Influencer marketing; Multi-SNS usage; Social identity theory; Social networking site (SNS); Stimulus-organism-response (S-O-R) model	integrated approach; marketing; numerical model; social behavior; social media; social network; social theory; theoretical study	Article	Final		Scopus	2-s2.0-85153888871
Li H.; Li M.; Zou H.; Zhang Y.; Cao J.	Li, Huahua (57215222002); Li, Mimi (35098788900); Zou, Huixia (58089616300); Zhang, Yi (55121320900); Cao, Jingjing (55977961100)	57215222002; 35098788900; 58089616300; 55121320900; 55977961100	Urban sensory map: How do tourists “sense” a destination spatially?	2023	Tourism Management	97		104723				4	10.1016/j.tourman.2023.104723	https://www.scopus.com/inward/record.uri?eid=2-s2.0-85147381468&doi=10.1016%2fj.tourman.2023.104723&partnerID=40&md5=6c0eb88f03852bb8333853b531fe9c27	Tourism sensory experiences represent a spatially constrained and constructed process influenced by various environmental stimuli. Although growing academic attention has been devoted to sensory tourism, few studies have incorporated spatiality into investigations of sensory experiences. This study establishes a macro–meso–micro analytical framework to explore the relationships among sensory expe…	Interoceptive sense; Sensory experience; Social media; Spatial analysis	analytical framework; social media; spatial analysis; tourist attraction; tourist behavior; tourist destination; urban area	Article	Final		Scopus	2-s2.0-85147381468
Grawe M.N.; Nkoala S.; Makwambeni B.	Grawe, Mkhululi Nceba (58498783100); Nkoala, Sisanda (57218563839); Makwambeni, Blessing (57195392631)	58498783100; 57218563839; 57195392631	The Use of Social Media for Internal Communication within South African Local Government	2023	Academic Journal of Interdisciplinary Studies	12	4		203	213	10	1	10.36941/ajis-2023-0106	https://www.scopus.com/inward/record.uri?eid=2-s2.0-85165372975&doi=10.36941%2fajis-2023-0106&partnerID=40&md5=098a3eb08a42643702052386bcad5c5c	Contemporary organisations have embraced a wide variety of social media platforms. Social media provide companies, institutions and government departments with the quickest way to communicate with employees. The platforms allow for instantaneous, two-way and cost-effective communication. This paper uses Grunig’s two-way symmetrical as a lens to understand the challenges associated with the use of…	internal communication; local government; social media; social media policy; two-way symmetrical communication		Article	Final	All Open Access; Hybrid Gold Open Access	Scopus	2-s2.0-85165372975
Zhang W.; Zhang W.; Daim T.U.	Zhang, Wenyao (57195605529); Zhang, Wei (56285440300); Daim, Tugrul U. (35565192000)	57195605529; 56285440300; 35565192000	Investigating consumer purchase intention in online social media marketing: A case study of Tiktok	2023	Technology in Society	74		102289				0	10.1016/j.techsoc.2023.102289	https://www.scopus.com/inward/record.uri?eid=2-s2.0-85163835046&doi=10.1016%2fj.techsoc.2023.102289&partnerID=40&md5=c5f26d87df154752d2033120ec369d28	Online social media marketing has become a mainstream marketing approach, with huge and rising sales volume. Drawing on the pleasure-arousal-dominance model and flow theory, this study empirically investigates the relationships among perceived value, flow experience, emotional pleasure, and purchase intention by using a questionnaire survey of 257 consumers of Tiktok subordinating to online socia…	Flow experience; Online social media; Online social media marketing; Pleasure-arousal-dominance model; Purchase intention	China; Consumer behavior; Sales; Social networking (online); Consumer purchase; Flow experience; Hedonic values; Online social medias; Online social medium marketing; Perceived value; Pleasure-arousal-dominance model; Purchase intention; Social media marketings; consumption behavior; electronic commerce; future prospect; information and communication technology; marketing; questionnaire survey; s…	Article	Final		Scopus	2-s2.0-85163835046
Boatwright B.C.; Pyle A.S.	Boatwright, Brandon C. (57191536143); Pyle, Andrew S. (57192190784)	57191536143; 57192190784	“Don't Mess with Ukrainian Farmers”: An examination of Ukraine and Kyiv's official Twitter accounts as crisis communication, public diplomacy, and nation building during Russian invasion	2023	Public Relations Review	49	3	102338				1	10.1016/j.pubrev.2023.102338	https://www.scopus.com/inward/record.uri?eid=2-s2.0-85160075351&doi=10.1016%2fj.pubrev.2023.102338&partnerID=40&md5=6dc8d6846fce9508bf746fe16f349862	The Russian invasion of Ukraine in February 2022 resulted in an armed conflict that led to the death of thousands of soldiers and innocent civilians. While the countries waged war on the ground in places like Kyiv, Kharkiv, and Mariupol, another battle took shape in the Twittersphere. Ukraine and Kyiv's official Twitter accounts leveraged their online platforms to win the war of public opinion by…	Conflict; Crisis communication; Nation building; Public diplomacy; Social media		Article	Final		Scopus	2-s2.0-85160075351
Yin P.; Wang W.; Wang C.; Liang L.	Yin, Pengzhen (56754665900); Wang, Wei (58440107000); Wang, Chuang (56454534900); Liang, Liang (25632675700)	56754665900; 58440107000; 56454534900; 25632675700	Does enterprise social media use in the post-acceptance stage improve employee autonomy? An information processing perspective	2023	Industrial Management and Data Systems	123	8		2055	2078	23	0	10.1108/IMDS-10-2022-0656	https://www.scopus.com/inward/record.uri?eid=2-s2.0-85162881870&doi=10.1108%2fIMDS-10-2022-0656&partnerID=40&md5=c7c397d855807603308eccf15cdfa2d6	Purpose: With the prevalence of enterprise social media (ESM), this study examines how the innovative and routine ESM use behaviors in the post-acceptance stage influence the quality and quantity dimensions of information processing (i.e. information equality and information overload), subsequently affecting employee autonomy grounded in the digital information management theoretical (DIMT) frame…	Autonomy; Communication visibility; Enterprise social media; Information equality; Information overload; Innovative and routine use	Behavioral research; Information management; Personnel; Social networking (online); Autonomy; Communication visibility; Digital information; Enterprise social medium; Information equality; Information overloads; Innovative and routine use; Media use; Social media; Theoretical framework; Visibility	Article	Final		Scopus	2-s2.0-85162881870
Nanda A.P.; Banerji D.; Singh N.	Nanda, Ambika Prasad (57216041074); Banerji, Diptiman (57201072399); Singh, Nihal (57469266200)	57216041074; 57201072399; 57469266200	Situational Factors of Compulsive Buying and the Well-Being Outcomes: What We Know and What We Need to Know	2023	Journal of Macromarketing	43	3		384	402	18	0	10.1177/02761467231180091	https://www.scopus.com/inward/record.uri?eid=2-s2.0-85162780407&doi=10.1177%2f02761467231180091&partnerID=40&md5=b377ae8482615dd459eda8906a50f0d0	Marketing as a discipline has evolved with the unintended consequences of making consumers spend more and buy things they do not need, resulting in significant consumer well-being challenges such as financial debt, negative emotional states, and ill-health. Even though the ill-effects of buying have been investigated in the extant literature, a comprehensive understanding of situational factors (…	credit purchase; debt; family; group deals; qualitative; retail; social media		Article	Final		Scopus	2-s2.0-85162780407
Sohaib M.; Han H.	Sohaib, Muhammad (56439805000); Han, Heesup (21233360400)	56439805000; 21233360400	Building value co-creation with social media marketing, brand trust, and brand loyalty	2023	Journal of Retailing and Consumer Services	74		103442				1	10.1016/j.jretconser.2023.103442	https://www.scopus.com/inward/record.uri?eid=2-s2.0-85161627989&doi=10.1016%2fj.jretconser.2023.103442&partnerID=40&md5=ea02e5769fb2fc583fa501ca5e147eb9	Value co-creation has emerged as a critical challenge for fashion brands in the age of social media. Despite its importance, scholars have not adequately explored the role of social media marketing (SMM) in enhancing value co-creation (VCC) intentions among fashion brand consumers in mainland China. SMM encompasses five hierarchical elements: entertainment, customization, interaction, electronic …	Attribution theory; Brand loyalty; Brand trust; China; Fashion brands; Social media marketing; Value co-creation	China; consumption behavior; electronic commerce; guideline; marketing; media role; retailing; social media	Article	Final		Scopus	2-s2.0-85161627989
Paul J.A.; Sinha M.; Cochran J.D.	Paul, Jomon A. (23498742400); Sinha, Mona (56712357700); Cochran, Justin D. (14035119800)	23498742400; 56712357700; 14035119800	Instruments to assess students’ critical thinking—A qualitative approach	2023	Decision Sciences Journal of Innovative Education	21	3		123	143	20	0	10.1111/dsji.12295	https://www.scopus.com/inward/record.uri?eid=2-s2.0-85162963671&doi=10.1111%2fdsji.12295&partnerID=40&md5=c91c8a9ce1c070be7530cf5366ec55b3	Critical thinking (CT) skills are essential to academic and professional success. Instruments to assess CT often rely on multiple-choice formats with inherent problems. This research presents two instruments for assessing CT, an essay and open-ended group-discussion format, which were implemented in an undergraduate business course at a large public university. The topics were intentionally chose…	assessment instruments; critical thinking; higher education; qualitative analysis; social justice; social media		Article	Final		Scopus	2-s2.0-85162963671
Feng S.; Berndt A.; Ots M.	Feng, Songming (58483260500); Berndt, Adele (55761063800); Ots, Mart (35070287000)	58483260500; 55761063800; 35070287000	Residents and the place branding process: socio-spatial construction of a locked-down city’s brand identity	2023	Journal of Place Management and Development	16	3		440	462	22	2	10.1108/JPMD-02-2022-0018	https://www.scopus.com/inward/record.uri?eid=2-s2.0-85164996187&doi=10.1108%2fJPMD-02-2022-0018&partnerID=40&md5=42abef86b6a4cc3a77d6e9b98798b232	Purpose: Building on Kavaratzis and Hatch’s (2013) identity-based place branding model, this paper aims to explore the spatial and social dimensions of the place brand identity formation process and how residents used social media to participate in the process of shaping a city brand during a crisis. Design/methodology/approach: Adopting an interpretive and social constructionist approach, this s…	City; COVID-19; Crisis; Douyin; Lockdown; Participatory place branding; Place brand identity; Place branding process; Resident; Social media; TikTok; Transformation; Video		Article	Final	All Open Access; Hybrid Gold Open Access	Scopus	2-s2.0-85164996187
Kogan S.; Moskowitz T.J.; Niessner M.	Kogan, Shimon (36182247100); Moskowitz, Tobias J. (6603245402); Niessner, Marina (57207832245)	36182247100; 6603245402; 57207832245	Social Media and Financial News Manipulation	2023	Review of Finance	27	4		1229	1268	39	3	10.1093/rof/rfac058	https://www.scopus.com/inward/record.uri?eid=2-s2.0-85164582907&doi=10.1093%2frof%2frfac058&partnerID=40&md5=a4dbec7bb1d43489327819c47bbd6b6e	We examine an undercover Securities and Exchange Commission (SEC) investigation into the manipulation of financial news on social media. While fraudulent news had a direct positive impact on retail trading and prices, revelation of the fraud by the SEC announcement resulted in significantly lower retail trading volume on all news, including legitimate news, on these platforms. For small firms, vo…	FinTech; Seeking Alpha; Social media; Stock market manipulation; Trust		Article	Final	All Open Access; Bronze Open Access	Scopus	2-s2.0-85164582907
Schwoy S.; Dutzi A.; Corten M.; Steijvers T.	Schwoy, Sophia (57694438200); Dutzi, Andreas (6507613236); Corten, Maarten (55301243600); Steijvers, Tensie (14833714100)	57694438200; 6507613236; 55301243600; 14833714100	Staging or real commitment? CEO reputation management as a moderator of the influence of firm size on corporate social responsibility performance and controversies	2023	Journal of Cleaner Production	410		137325				1	10.1016/j.jclepro.2023.137325	https://www.scopus.com/inward/record.uri?eid=2-s2.0-85153858409&doi=10.1016%2fj.jclepro.2023.137325&partnerID=40&md5=24d203db936da9281a393eef28b2dc65	The increasing importance of corporate social responsibility over recent decades has led research on its drivers to grow exponentially. However, the mystery of different levels of commitment despite comparable firm characteristics related to size, such as financial resources and similar external pressures, has still not been completely unravelled. Given that corporate engagement in social respons…	CEO reputation management; Corporate social responsibility controversies; Corporate social responsibility performance; Firm size; LinkedIn; Social media	CEO reputation management; Corporate social responsibility; Corporate social responsibility controversy; Corporate social responsibility performance; Firm size; LinkedIn; Performance; Reputation management; Social media	Article	Final		Scopus	2-s2.0-85153858409
Zhu H.; Hsu C.; Zhou Z.	Zhu, Hong (58043731900); Hsu, Carol (8963571100); Zhou, Zhongyun (24779037200)	58043731900; 8963571100; 24779037200	Bystander pro-celebrity cyberbullying: An integrated perspective of susceptibility to retaliation and social capital gains	2023	Information and Management	60	5	103797				0	10.1016/j.im.2023.103797	https://www.scopus.com/inward/record.uri?eid=2-s2.0-85153093713&doi=10.1016%2fj.im.2023.103797&partnerID=40&md5=2f637af92c0b3b25f9058e68481f9e08	While celebrity cyberbullying has increased, previous research mainly focuses on bystanders’ role in general cyberbullying, and the motives for bystander pro-celebrity cyberbullying (BPCB) remain under-investigated. Drawing on the social exchange theory, we investigate BPCB on social media, specifically how publicity and network mutuality affect bystanders’ cost–benefit assessment of, and consequ…	Bystander pro-celebrity cyberbullying; Celebrity cyberbullying; Expected social capital gains; Social exchange theory; Susceptibility to retaliation	Bystander pro-celebrity cyberbullying; Capital gains; Celebrity cyberbullying; Cyber bullying; Expected social capital gain; Social capitals; Social exchange theory; Social media; Susceptibility to retaliation; Computer crime	Article	Final		Scopus	2-s2.0-85153093713
Ravell H.	Ravell, Hannah (58245955700)	58245955700	#RIPJKRowling: A tale of a fandom, Twitter and a haunting author who refuses to die	2023	Public Relations Inquiry	12	3		239	270	31	0	10.1177/2046147X231180501	https://www.scopus.com/inward/record.uri?eid=2-s2.0-85163023176&doi=10.1177%2f2046147X231180501&partnerID=40&md5=f42a459068d5b07b33e6fdbeaaeb8b03	With Roland Barthes’ 1968 essay ‘Death of the Author’ as its touchstone, this article reflects critically on the hashtag #ripjkrowling that trended on Twitter in September 2020. Through a thematic content analysis of the top 100 tweets from this hashtag, it will examine celebrity author J.K. Rowling’s reputation amongst fans and wider audiences. Rowling’s history of disseminating transphobic rhet…	authorship; fandom; hashtag activism; J.K. Rowling; public relations; reputation; Social media		Article	Final	All Open Access; Hybrid Gold Open Access	Scopus	2-s2.0-85163023176
Lin Z.; Rasoolimanesh S.M.	Lin, Zhiqi (57892669200); Rasoolimanesh, S. Mostafa (55576200900)	57892669200; 55576200900	Influencing factors on the intention of sharing heritage tourism experience in social media	2023	Journal of Hospitality and Tourism Technology	14	4		675	700	25	1	10.1108/JHTT-05-2021-0157	https://www.scopus.com/inward/record.uri?eid=2-s2.0-85165449974&doi=10.1108%2fJHTT-05-2021-0157&partnerID=40&md5=b32ce1d6d56932a1708752256b4282fe	Purpose: Combining technology acceptance model and the theory of planned behavior, this study aims to analyze influencing factors on intention of sharing heritage tourism experience in social media from technological, psychological and experience perspectives. The moderating effects of age and gender are also tested. Design/methodology/approach: This study applies a quantitative method using onli…	Heritage tourism; Social media; Technology acceptance model; Theory of planned behavior; Tourism experience		Article	Final		Scopus	2-s2.0-85165449974
Lexhagen M.; Ziakas V.; Lundberg C.	Lexhagen, Maria (55817798900); Ziakas, Vassilios (36563184100); Lundberg, Christine (38663153900)	55817798900; 36563184100; 38663153900	Popular Culture Tourism: Conceptual Foundations and State of Play	2023	Journal of Travel Research	62	7		1391	1410	19	1	10.1177/00472875221140903	https://www.scopus.com/inward/record.uri?eid=2-s2.0-85144551167&doi=10.1177%2f00472875221140903&partnerID=40&md5=202b025a665bfa075857c760a4f5a52f	Popular culture tourism encompasses a range of expressive practices that attract fans traveling to destinations associated with their fandom pursuit. However, scholarship on this multifaceted phenomenon is today over-fragmented and obscured by separate disciplinary agendas and priorities. We argue that the scope and breadth of popular culture tourism calls for its interdisciplinary treatment as a…	destination placemaking; fans and fandom; leisure and events; media; popular culture tourism; sport and recreation	conceptual framework; ecotourism; media role; sense of place; social media; tourism development; tourism market	Article	Final	All Open Access; Hybrid Gold Open Access	Scopus	2-s2.0-85144551167
Griffith D.A.; Lee H.S.; Yalcinkaya G.	Griffith, David A. (34769601800); Lee, Hannah S. (55894681800); Yalcinkaya, Goksel (23096776400)	34769601800; 55894681800; 23096776400	Understanding the relationship between the use of social media and the prevalence of anxiety at the country level: a multi-country examination	2023	International Business Review	32	4	102102				1	10.1016/j.ibusrev.2023.102102	https://www.scopus.com/inward/record.uri?eid=2-s2.0-85147113052&doi=10.1016%2fj.ibusrev.2023.102102&partnerID=40&md5=50950f97b6c7e34d5239b9f125d43882	Social media companies have become some of the most prominent multinational enterprises over the last few decades. In response to calls in the international business literature for a greater understanding of the externalities of multinational enterprises' activities, we employ the micro-macro level theory of purposeful group formation within society and the affordance-based framework to understan…	Business externalities; Institutional economics; Prevalence of anxiety; Social media; Society		Article	Final		Scopus	2-s2.0-85147113052
Madawala K.; Foroudi P.; Palazzo M.	Madawala, Kalani (58220789900); Foroudi, Pantea (56262356300); Palazzo, Maria (35729147200)	58220789900; 56262356300; 35729147200	Exploring the role played by entrepreneurial self-efficacy among women entrepreneurs in tourism sector	2023	Journal of Retailing and Consumer Services	74		103395				2	10.1016/j.jretconser.2023.103395	https://www.scopus.com/inward/record.uri?eid=2-s2.0-85156176908&doi=10.1016%2fj.jretconser.2023.103395&partnerID=40&md5=0c34be1fe4ef8788862f723e456d252c	This study aimed to explore how entrepreneurial self-efficacy impacts firms' performance among women entrepreneurs in developing countries in tourism and hospitality industry. Survey data collected from women entrepreneurs in Sri Lanka confirmed entrepreneurial self-efficacy is influenced by social media, entrepreneurial passion and entrepreneurial role models, whereas education and work experien…	Entrepreneurial persistence behaviors; Entrepreneurial self-efficacy; Firm performance; Women entrepreneurship	Sri Lanka; developing world; entrepreneur; industrial performance; social media; stakeholder; tourism; womens status	Article	Final		Scopus	2-s2.0-85156176908
Zhang R.; Chen X.; Wang W.; Shafi M.	Zhang, Renping (57892526000); Chen, Xingyu (58198709800); Wang, Wei (57783845400); Shafi, Mohsin (57220987340)	57892526000; 58198709800; 57783845400; 57220987340	The effects of firm-generated content on different social media platforms on viral marketing	2023	Journal of Consumer Marketing	40	6		651	662	11	0	10.1108/JCM-04-2020-3772	https://www.scopus.com/inward/record.uri?eid=2-s2.0-85153709913&doi=10.1108%2fJCM-04-2020-3772&partnerID=40&md5=7165e6e6326e8e4fc6837342e3eb6cd9	Purpose: This study aims to explore the impact of firm-generated content (FGC) on viral marketing on multiple social media platforms, and how social ties embedded in different social media platforms affect the motives for social dissemination. Design/methodology/approach: Three studies were conducted to test the model. A quasi-field experiment (Study 1) supported this main effect. Studies 2 and 3…	Firm-generated content; Social interaction; Social media; Word of mouth		Article	Final		Scopus	2-s2.0-85153709913
Pangarkar A.; Patel J.; Kumar S.K.	Pangarkar, Aniruddha (57221767036); Patel, Jayesh (35574283000); Kumar, Sampath K. (57428753300)	57221767036; 35574283000; 57428753300	Drivers of eWOM engagement on social media for luxury consumers: Analysis, implications, and future research directions	2023	Journal of Retailing and Consumer Services	74		103410				2	10.1016/j.jretconser.2023.103410	https://www.scopus.com/inward/record.uri?eid=2-s2.0-85156242617&doi=10.1016%2fj.jretconser.2023.103410&partnerID=40&md5=5ad58eeb8ee0df7610a011b5c3f6181d	The rapid industrialization and growth across the world have fostered the consumption of luxury fashion brands. Electronic word-of- mouth on social media (eWOM) is fast becoming an effective and germane strategy to engage luxury consumers through posting pictures, sharing reviews, and communicating information on platforms like Facebook, Instagram, and TikTok. Extant research has not examined the…	Authentic pride; Group affiliation; Luxury brand involvement; Luxury brands; Need for status; Self-congruity theory; Social media influencers; Susceptibility to normative influence	consumption behavior; future prospect; growth response; industrialization; research; social media; sustainable development	Article	Final		Scopus	2-s2.0-85156242617
Ali M.; Gomes L.M.; Azab N.; de Moraes Souza J.G.; Sorour M.K.; Kimura H.	Ali, Maged (57205590119); Gomes, Lucas Moreira (57476354900); Azab, Nahed (57693251700); de Moraes Souza, João Gabriel (57215498979); Sorour, M. Karim (57216259758); Kimura, Herbert (55939664800)	57205590119; 57476354900; 57693251700; 57215498979; 57216259758; 55939664800	Panic buying and fake news in urban vs. rural England: A case study of twitter during COVID-19	2023	Technological Forecasting and Social Change	193		122598				0	10.1016/j.techfore.2023.122598	https://www.scopus.com/inward/record.uri?eid=2-s2.0-85163407111&doi=10.1016%2fj.techfore.2023.122598&partnerID=40&md5=2324dfe189aaeb4d133e3de078334f6d	This paper explores the potential association between the spread of fake news and the panic buying behavior, in urban and rural UK, widely accessible on Twitter since COVID 19 was announced by the WHO as a global pandemic. It describes how consumer's behavior is affected by the content generated over social media and discuss various means to control such occurrence that results in an undesirable …	Digital divide; Fake news; Machine learning; NLP; Panic buying; Twitter	England; United Kingdom; Binary alloys; Consumer behavior; Data mining; E-learning; Fake detection; Learning algorithms; Machine learning; Natural language processing systems; Social networking (online); Text processing; Buying behavior; Case-studies; Digital divide; England; Fake news; Machine-learning; Panic buying; Social media; Twitter; Urban and rural; artificial intelligence; consumption be…	Article	Final		Scopus	2-s2.0-85163407111
da Fonseca A.L.A.; Chimenti P.; Campos R.D.	da Fonseca, André Luís A. (57224769860); Chimenti, Paula (57210737566); Campos, Roberta D. (57202013166)	57224769860; 57210737566; 57202013166	‘Take my advice’: Entrepreneurial consumers and the ecosystemic logics of digital platforms	2023	Technological Forecasting and Social Change	193		122601				0	10.1016/j.techfore.2023.122601	https://www.scopus.com/inward/record.uri?eid=2-s2.0-85154063599&doi=10.1016%2fj.techfore.2023.122601&partnerID=40&md5=f3a1b7be65d88a5bb8f82ea27e105f39	Technology affordances democratize access to entrepreneurship, making it relatively common for consumers to expand their social media activities to become digital entrepreneurs. The decreasing distance between consumption and entrepreneurial practices on digital platforms such as Twitch, Spotify, and YouTube amplifies the influence of cultural elements germane to entrepreneurial ecosystems. This …	Computational social science; Consumer behavior; Digital platform; Entrepreneurial ecosystem; Institutional logics	Computation theory; Ecosystems; Social networking (online); Computational social science; Digital platforms; End-users; Entrepreneurial ecosystem; Germanes; Institutional logic; Social media; Societal changes; Technology affordances; YouTube; consumption behavior; entrepreneur; Internet; social media; social theory; Consumer behavior	Article	Final		Scopus	2-s2.0-85154063599
Li X.; Zhu X.; Lu Y.; Shi D.; Deng W.	Li, Xuguang (57188659643); Zhu, Xuekun (57221995595); Lu, Yingying (57216584592); Shi, Dingyu (57216842182); Deng, Weihua (57213142517)	57188659643; 57221995595; 57216584592; 57216842182; 57213142517	Understanding the continuous usage of mobile payment integrated into social media platform: The case of WeChat Pay	2023	Electronic Commerce Research and Applications	60		101275				0	10.1016/j.elerap.2023.101275	https://www.scopus.com/inward/record.uri?eid=2-s2.0-85162091459&doi=10.1016%2fj.elerap.2023.101275&partnerID=40&md5=344b54d389ec8f5ab2469744b9ba2ceb	WeChat Pay has proven extremely popular among consumers in the growing market of China. This paper explores the influencing factors upon its continued use. Both the survey data from 568 WeChat Pay users and semi-structured interview with 30 interviewees were utilized. Drawing on the stimulus-organism-response (S-O-R) model, this paper constructs a model to understand how social influence and plat…	Continued usage intention; Media system dependency; Mobile payment; Perceived entertainment value; Perceived value; Social media; WeChat Pay	Economic and social effects; Global system for mobile communications; Social networking (online); Continued usage intention; Media systems; Medium system dependency; Mobile payment; Perceived entertainment value; Perceived value; Social media; System dependencies; Usage intention; Wechat pay; Electronic money	Article	Final		Scopus	2-s2.0-85162091459
Ji Y.; Kim S.	Ji, Yingru (57194442258); Kim, Sora (34979869300)	57194442258; 34979869300	The impacts of social media bandwagon cues on public demand for regulatory intervention during corporate crises	2023	Journal of Contingencies and Crisis Management	31	3		392	405	13	0	10.1111/1468-5973.12446	https://www.scopus.com/inward/record.uri?eid=2-s2.0-85145184347&doi=10.1111%2f1468-5973.12446&partnerID=40&md5=8d707468117924e748a4059d1199a297	In the social media era, a growing number of corporate crises are entwined with salient social issues. To address such crises, publics may demand their government take action with regulations, legislation or public policy remediation. Through two online experiments in China, this study investigates how social media bandwagon cues contribute to public demand for regulatory intervention during corp…	bandwagon cues; crisis blame frames; crisis severity; public demand; responsibility attribution	China; corporate strategy; crisis management; demand analysis; policy implementation; regulatory approach; social media; spillover effect	Article	Final		Scopus	2-s2.0-85145184347
Romero-Rodriguez L.M.; Castillo-Abdul B.	Romero-Rodriguez, Luis M. (57079106700); Castillo-Abdul, Bárbara (57219174678)	57079106700; 57219174678	Toward state-of-the-art on social marketing research in user-generated content (UGC) and influencers	2023	Journal of Management Development	42	6		425	435	10	3	10.1108/JMD-11-2022-0285	https://www.scopus.com/inward/record.uri?eid=2-s2.0-85150616674&doi=10.1108%2fJMD-11-2022-0285&partnerID=40&md5=021fc69b9c4485a798ed23aa12b09b0c	Purpose: This study examines the research that has been conducted on user-generated advertising content in the social marketing strategies of commercial brands to understand the phenomenon, explore academic interest in the topic and identify areas of limited thematic coverage. Design/methodology/approach: A systematic review of existing scientific literature in the Web of Science (WoS) and Scopus…	Advertising; Branded content; Marketing; Social media		Article	Final		Scopus	2-s2.0-85150616674
Wu L.; Dodoo N.A.; Choi C.-W.	Wu, Linwan (56955989200); Dodoo, Naa Amponsah (56786293200); Choi, Chang-Won (57216258615)	56955989200; 56786293200; 57216258615	Brand anthropomorphism on Twitter: communication strategies and consumer engagement	2023	Journal of Product and Brand Management	32	6		799	811	12	4	10.1108/JPBM-12-2021-3787	https://www.scopus.com/inward/record.uri?eid=2-s2.0-85145266621&doi=10.1108%2fJPBM-12-2021-3787&partnerID=40&md5=6f12cf7fb537c140e6520516e960a55e	Purpose: Anthropomorphized brands have been widely used as marketing communication tools to engage consumers on social media, especially on Twitter. Guided by the social exchange theory (SET) and the dialogic theory, this study aims to investigate how anthropomorphized brands leverage different communication strategies on Twitter and how these strategies are related to consumer engagement. Design…	Big data; Brand anthropomorphism; Consumer engagement; Dialogic principle; Message type; Social media; Supervised machine learning; Twitter		Article	Final		Scopus	2-s2.0-85145266621
Wu V.C.S.	Wu, Viviana Chiu Sik (57211858399)	57211858399	Exploring Donor Influence and Public Engagement: Computational and Thematic Analyses of Social Media Messages	2023	Voluntas	34	4		813	829	16	1	10.1007/s11266-022-00481-8	https://www.scopus.com/inward/record.uri?eid=2-s2.0-85134315289&doi=10.1007%2fs11266-022-00481-8&partnerID=40&md5=2e7636a3e3229b0b1ea391c361186756	How might donor influence shape the ways community foundations engage with public constituents? Using donor-advised funds to proxy for donor influence, I combined content analysis and structural topic modeling to analyze the themes of 4,055 public engagement messages sent by community foundations on Twitter. The structural topic model results revealed that donor influence significantly varied the…	Community foundations; Donor advised funds; Public engagement; Structural topic modeling; Twitter	aid; community organization; local participation; modeling; social media	Article	Final		Scopus	2-s2.0-85134315289
Zhezha V.; Kola B.; Melinceanu A.M.	Zhezha, Vaeld (58496954900); Kola, Blerim (58496479600); Melinceanu, Anca Mihaela (58496643000)	58496954900; 58496479600; 58496643000	Exploring the Landscape of Digital Marketing in Albania: Insights from Local Companies	2023	Academic Journal of Interdisciplinary Studies	12	4		341	353	12	0	10.36941/ajis-2023-0120	https://www.scopus.com/inward/record.uri?eid=2-s2.0-85165293186&doi=10.36941%2fajis-2023-0120&partnerID=40&md5=54c4eb873e0970f4a8a810795ca5d016	Digital marketing is an important form of promotion and the promotion itself is one of the 4 elements of the marketing mix, which is about communication or otherwise, the exchange of information between buyers, beneficiaries, the public in general on the one hand and sellers or providers on the other hand. Digital marketing has transformed the way companies communicate with their target audiences…	Digital Marketing; E-marketing; Promotion; social media		Article	Final	All Open Access; Hybrid Gold Open Access	Scopus	2-s2.0-85165293186
Shin B.; Rask M.; Kahma N.	Shin, Bokyong (57221768941); Rask, Mikko (7005910690); Kahma, Nina (54941303900)	57221768941; 7005910690; 54941303900	Measuring the Quadruple Helix in social media: A case study of university–industry collaboration	2023	Technological Forecasting and Social Change	194		122711				0	10.1016/j.techfore.2023.122711	https://www.scopus.com/inward/record.uri?eid=2-s2.0-85162132391&doi=10.1016%2fj.techfore.2023.122711&partnerID=40&md5=d7868c9f7c02bcb17f2c1f7949af6968	Despite the increasing popularity of the Quadruple Helix model in innovation studies, the model has suffered from a lack of robust measurements. This article contributes by proposing new measurements and social media data as the new empirical source of evaluation. We argue that social media data contain ample evidence of interactions within and across the Quadruple Helix and propose measurements …	Big data; Evaluation; Network analysis; Quadruple Helix; Social media; Topic modelling; University–industry	Finland; Social networking (online); Case-studies; Evaluation; Innovation studies; Quadruple helices; Robust measurement; Social media; Social media datum; Topic Modeling; University industries; University-industry collaboration; cluster analysis; industrial development; network analysis; social media; university sector; Big data	Article	Final	All Open Access; Green Open Access; Hybrid Gold Open Access	Scopus	2-s2.0-85162132391
Goebel R.; Schmaltz A.; Brackett B.A.; Wood S.A.; Noguchi K.	Goebel, Russell (58113017300); Schmaltz, Austin (58113482100); Brackett, Beth Ann (58112547400); Wood, Spencer A. (15137355000); Noguchi, Kimihiro (57189037557)	58113017300; 58113482100; 58112547400; 15137355000; 57189037557	Modeling and forecasting percent changes in national park visitation using social media	2023	Journal of Forecasting	42	6		1502	1518	16	0	10.1002/for.2965	https://www.scopus.com/inward/record.uri?eid=2-s2.0-85148626943&doi=10.1002%2ffor.2965&partnerID=40&md5=4b054a39e9eb2562424b42bb8231f0f1	National parks have tremendous cultural, ecological, and economic value to societies. In order to manage and maintain these public spaces, decision-makers rely on detailed information about park use and park condition. Many parks, however, lack precise visitor counts because of challenges associated with monitoring large and inaccessible areas with porous boundaries. To facilitate better manageme…	park visitation; singular spectrum analysis; time series analysis; visitor counts	Decision making; Forecasting; Parks; Social networking (online); Spectrum analysis; Cultural value; Ecological and economic; Ecological values; Modeling and forecasting; National parks; Park visitation; Singular spectrum analysis; Social media; Time-series analysis; Visitor count; Time series analysis	Article	Final		Scopus	2-s2.0-85148626943
Sun Y.; Gu C.; Zhou X.; Shang R.-A.	Sun, Yuan (36995074400); Gu, Chenyan (57218318262); Zhou, Xinjie (57208339412); Shang, Rong-An (7003314658)	36995074400; 57218318262; 57208339412; 7003314658	The impact of task characteristics on online group participation behavior: a study using information processing theory	2023	Industrial Management and Data Systems	123	9		2269	2293	24	0	10.1108/IMDS-10-2022-0636	https://www.scopus.com/inward/record.uri?eid=2-s2.0-85166766332&doi=10.1108%2fIMDS-10-2022-0636&partnerID=40&md5=a6b4cb923d43c7fea31b29c17fb35fa2	Purpose: In the digital age, enterprise social media (ESM) use is becoming more prevalent in the workplace. The “group” function is a very important part in the use of ESM. This paper explores how the characteristics of employees' task requirements affect their group participation behaviors on the ESM. Design/methodology/approach: Based on information processing theory, the authors establish a tw…	Enterprise social media; Group participation behavior; Information processing theory; Task characteristics	Online systems; Personnel; Social networking (online); Closed groups; Design/methodology/approach; Digital age; Enterprise social medium; Group participation behavior; Information processing theories; Media use; Professional groups; Social media; Task characteristics; Group theory	Article	Final		Scopus	2-s2.0-85166766332
Wan H.; Mei M.Q.; Yan J.; Xiong J.; Wang L.	Wan, He (57219418605); Mei, Maggie Qiuzhu (57697704900); Yan, Jie (55467680700); Xiong, Jie (57200031937); Wang, Le (57196334063)	57219418605; 57697704900; 55467680700; 57200031937; 57196334063	How does apology matter? Responding to negative customer reviews on online-to-offline platforms	2023	Electronic Commerce Research and Applications	61		101291				0	10.1016/j.elerap.2023.101291	https://www.scopus.com/inward/record.uri?eid=2-s2.0-85165164671&doi=10.1016%2fj.elerap.2023.101291&partnerID=40&md5=de86257e84a538246ea7e4006364684c	Online customer review is one core component of online-to-offline (O2O) commerce. Negative customer reviews are evitable and threaten O2O business performance. How O2O business responds to negative reviews is highly visible to potential customers and has the potential to mitigate the detrimental effect of negative customer reviews. In this study, an experimental research was conducted by setting …	Apology; Negative customer review; O2O; Online customer review; Social media; Word of mouth	Social networking (online); Apology; Core components; Customer review; Negative customer review; Negative customers; O2O; Offline; Online customer reviews; Potential customers; Social media; Sales	Article	Final		Scopus	2-s2.0-85165164671
Nazir F.	Nazir, Farhad (58083866800)	58083866800	Destination branding through social media: juxtaposition of foreign influencer’s narratives and state’s presentation on the event of Pakistan Tourism Summit 2019	2023	Qualitative Market Research	26	4		428	448	20	0	10.1108/QMR-03-2022-0048	https://www.scopus.com/inward/record.uri?eid=2-s2.0-85147101888&doi=10.1108%2fQMR-03-2022-0048&partnerID=40&md5=2dcd212bf3c85ac6cdaccbb42ed898ca	Purpose: The purpose of this study is to discern the underlying dimensions of destination branding and social media in the socio-geographical context of Pakistan. The study while selecting an event – Pakistan Tourism Summit 2019 – has explored the narratives of foreign social media influencers (SMIs). These narratives and content of tourism website of Pakistan have been comparatively analyzed to …	Branding; Destination; Pakistan; Rebranding; Social media; Social media influencers; Tourism		Article	Final		Scopus	2-s2.0-85147101888
Zhang X.; Nekmat E.	Zhang, Xing (57218623285); Nekmat, Elmie (25937487900)	57218623285; 25937487900	Incorporating competition and comparisons into crisis communication: How competing organizations respond to industry crises	2023	Public Relations Review	49	3	102324				0	10.1016/j.pubrev.2023.102324	https://www.scopus.com/inward/record.uri?eid=2-s2.0-85154063242&doi=10.1016%2fj.pubrev.2023.102324&partnerID=40&md5=6095b2ee9f9f9d08fbc653fbe0b5d924	Crisis communication research typically focuses on how a single organization strategically responds to crises based on its own set of situational factors. However, it is common for multiple competing organizations to be involved in responding to the same crisis. By analyzing two industry crisis cases in China, this study provides insights into what we termed competitive crisis communication, whic…	Competitive crisis communication; Crisis response comparison; Crisis response sequence; First-mover and late-mover (dis)advantages; Industry crisis; Social media		Article	Final		Scopus	2-s2.0-85154063242
Gao W.; Jiang N.; Guo Q.	Gao, Wei (57195675515); Jiang, Ning (57803066300); Guo, Qingqing (57200945922)	57195675515; 57803066300; 57200945922	How do virtual streamers affect purchase intention in the live streaming context? A presence perspective	2023	Journal of Retailing and Consumer Services	73		103356				5	10.1016/j.jretconser.2023.103356	https://www.scopus.com/inward/record.uri?eid=2-s2.0-85151621787&doi=10.1016%2fj.jretconser.2023.103356&partnerID=40&md5=a30dda731e61e53c2e756209fb43e875	The rise of live streaming commerce has attracted attention from scholars and practitioners as a new opportunity to reach consumers. However, few studies have focused on the role of virtual streamers in this context. Based on the stimulus organism response framework, we explore the impact of three characteristics of virtual streamers—likeability, animacy, and responsiveness—on social presence, te…	Animacy; Likeability; Live streaming commerce; Presence; Responsiveness; Virtual streamer	consumption behavior; electronic commerce; information and communication technology; Internet; social media; social network; telecommunication	Article	Final		Scopus	2-s2.0-85151621787
Gutierrez A.; Punjaisri K.; Desai B.; Syed Alwi S.F.; O'Leary S.; Chaiyasoonthorn W.; Chaveesuk S.	Gutierrez, Anabel (57189180218); Punjaisri, Khanyapuss (26656065400); Desai, Bhavini (57224001732); Syed Alwi, Sharifah Faridah (14619069400); O'Leary, Simon (56902309300); Chaiyasoonthorn, Wornchanok (56491378300); Chaveesuk, Singha (55972482700)	57189180218; 26656065400; 57224001732; 14619069400; 56902309300; 56491378300; 55972482700	Retailers, don't ignore me on social media! The importance of consumer-brand interactions in raising purchase intention - Privacy the Achilles heel	2023	Journal of Retailing and Consumer Services	72		103272				6	10.1016/j.jretconser.2023.103272	https://www.scopus.com/inward/record.uri?eid=2-s2.0-85147302953&doi=10.1016%2fj.jretconser.2023.103272&partnerID=40&md5=09aba308743cb982f9bfd31d6dba50cc	Effective interactions are essential for retail brands to progressively nudge consumers towards purchase. While social media provides the platform for brands to directly connect with consumers, it is critical that brands take privacy concerns seriously. This paper address common questions retailers ask: How do brands develop effective interactions with consumers on social media? Do consumer-brand…	Advertising; Consumer-brand interaction; Privacy concerns; Retail brands; Social exchange theory; Social media activities	United Kingdom; attitudinal survey; consumption behavior; retailing; social media	Article	Final		Scopus	2-s2.0-85147302953
Bawack R.E.; Bonhoure E.; Kamdjoug J.-R.K.; Giannakis M.	Bawack, Ransome Epie (57196346840); Bonhoure, Emilie (57211446038); Kamdjoug, Jean-Robert Kala (57196328490); Giannakis, Mihalis (22634489100)	57196346840; 57211446038; 57196328490; 22634489100	How social media live streams affect online buyers: A uses and gratifications perspective	2023	International Journal of Information Management	70		102621				12	10.1016/j.ijinfomgt.2023.102621	https://www.scopus.com/inward/record.uri?eid=2-s2.0-85146054323&doi=10.1016%2fj.ijinfomgt.2023.102621&partnerID=40&md5=ed789b02c0dee7c9f39deede3fcc2611	Social media live streams (SMLSs) are becoming mainstream e-commerce platforms, especially for direct selling, offering online retailers (e-tailers) immense consumer interaction and engagement levels. Despite their growing prevalence, e-tailers face difficulties capitalising on this platform to enhance retail operations. This paper explores how SMLSs affect consumers' purchase intentions by explo…	E-commerce; Live stream; Social media; Social pricing; Uses and gratification	Costs; Electronic commerce; Least squares approximations; Purchasing; Social networking (online); Commerce platforms; Consumer interaction; E- commerces; E-tailers; Interaction levels; Live stream; Purchase intention; Social media; Social pricing; Uses and gratifications; Sales	Article	Final		Scopus	2-s2.0-85146054323
Thakur N.	Thakur, Nirmalya (57202222098)	57202222098	Sentiment Analysis and Text Analysis of the Public Discourse on Twitter about COVID-19 and MPox	2023	Big Data and Cognitive Computing	7	2	116				7	10.3390/bdcc7020116	https://www.scopus.com/inward/record.uri?eid=2-s2.0-85163706060&doi=10.3390%2fbdcc7020116&partnerID=40&md5=755e7f85e297e5bac9c20c522126b60b	Mining and analysis of the big data of Twitter conversations have been of significant interest to the scientific community in the fields of healthcare, epidemiology, big data, data science, computer science, and their related areas, as can be seen from several works in the last few years that focused on sentiment analysis and other forms of text analysis of tweets related to Ebola, E-Coli, Dengue…	big data; COVID-19; data science; healthcare; MPox; sentiment analysis; social media; text analysis; Twitter	Big data; Health care; Sentiment analysis; Social networking (online); Viruses; E. coli; Healthcare; Human papilloma virus; Middle East; Mpox; Scientific community; Sentiment analysis; Social media; Text analysis; Twitter; COVID-19	Article	Final	All Open Access; Gold Open Access	Scopus	2-s2.0-85163706060
Monsalve-Alamá A.; Ortigosa-Blanch A.; Sánchez-García J.	Monsalve-Alamá, Antonio (58103696500); Ortigosa-Blanch, Arturo (6603434316); Sánchez-García, Javier (15045570300)	58103696500; 6603434316; 15045570300	The evolution of the media discourse on the implementation of media companies' new digital business models	2023	Technological Forecasting and Social Change	190		122415				1	10.1016/j.techfore.2023.122415	https://www.scopus.com/inward/record.uri?eid=2-s2.0-85148075568&doi=10.1016%2fj.techfore.2023.122415&partnerID=40&md5=ceaa833891fc5e749d1c3fa77e97dbe7	This paper examines the discourse of Spanish media outlets to justify changing their digital business model by introducing paywalls. For the last few years, this sector has been introducing new payment models to supplement its income from traditional digital advertising and other revenue models. This article analyzes the evolution of the informational and commercial discourse used by the media to…	Digital business models; Media; Semantic analysis	Spain; Clustering algorithms; Business models; Digital advertizing; Digital business; Digital business model; Media companies; Media outlets; Medium; New business models; Revenue models; Semantic analysis; advertising; business development; digitization; income distribution; information and communication technology; model test; social media; software; Semantics	Article	Final		Scopus	2-s2.0-85148075568
Baran M.	Baran, Michał (57204553111)	57204553111	Social media platforms in sustainability communication of Polish social enterprises from the IT industry and beyond	2023	Engineering Management in Production and Services	15	2		35	45	10	0	10.2478/emj-2023-0010	https://www.scopus.com/inward/record.uri?eid=2-s2.0-85164792861&doi=10.2478%2femj-2023-0010&partnerID=40&md5=af8f97051aa532db6aceaaf654f7b46e	The article aims to identify and compare behaviour patterns of Polish social enterprises, especially those operating in the IT branch and using social media to communicate with their clients. The research consisted of a multidimensional qualitative and quantitative content analysis, including Cramér's V correlation coefficient based on chi-squared statistic, also suitable for nominal data types. …	communication; social entrepreneurship; sustainability	Social networking (online); Behaviour patterns; Chi-Squared; Correlation coefficient; IT industry; Nominal datum; Quantitative content analysis; Social enterprise; Social entrepreneurship; Social media; Social media platforms; Sustainable development	Article	Final	All Open Access; Gold Open Access	Scopus	2-s2.0-85164792861
Bernabeu-Bautista Á.; Serrano-Estrada L.; Martí P.	Bernabeu-Bautista, Álvaro (57215584016); Serrano-Estrada, Leticia (57074125200); Martí, Pablo (55481322200)	57215584016; 57074125200; 55481322200	The role of successful public spaces in historic centres. Insights from social media data	2023	Cities	137		104337				1	10.1016/j.cities.2023.104337	https://www.scopus.com/inward/record.uri?eid=2-s2.0-85156212944&doi=10.1016%2fj.cities.2023.104337&partnerID=40&md5=6618ee3e518534e27db704daf69fc69b	This study contributes to the existing knowledge on the aspects that are commonly found in socially preferred public spaces. Specifically, it provides a thematic characterisation of specific factors that may play a critical role in their success. User-generated data is used for identifying, characterising, and comparing the most successful public spaces in the historic centres of four cities in t…	Geolocated data; Historic centres; Public spaces; Social media data; Urban regeneration	Spain; accessibility; comparative study; complexity; economic activity; historic building; infrastructural development; media role; public space; social media; space use; spatiotemporal analysis; urban design; urban economy; urban planning; urban renewal	Article	Final	All Open Access; Green Open Access; Hybrid Gold Open Access	Scopus	2-s2.0-85156212944
Koh L.Y.; Ng C.; Wang X.; Yuen K.F.	Koh, Le Yi (57290912100); Ng, Chloe (58171129300); Wang, Xueqin (57196484178); Yuen, Kum Fai (56581269200)	57290912100; 58171129300; 57196484178; 56581269200	Social media engagement in the maritime industry during the pandemic	2023	Technological Forecasting and Social Change	192		122553				1	10.1016/j.techfore.2023.122553	https://www.scopus.com/inward/record.uri?eid=2-s2.0-85151698604&doi=10.1016%2fj.techfore.2023.122553&partnerID=40&md5=6a310e9a053887f09b9d34ae4a8e147f	The maritime sectors are suffering severe disruptions as a result of COVID-19. Maritime companies have turned to social media to interact with partners and clear up confusion. However, not every social media post receives the same engagement levels especially during a pandemic. For a more holistic analysis of social media engagement during a pandemic, the Protection Motivation Theory and classica…	Engagement; Protection Motivation Theory; Social media; Users Gratification Theory	Motivation; Regression analysis; Social networking (online); Engagement; Engagement levels; Holistic analysis; Maritime industry; Maritime sector; Protection motivation theory; Social media; Stakeholder engagement; Theory theories; User gratification theory; COVID-19; disease spread; epidemic; maritime transportation; social media; COVID-19	Article	Final	All Open Access; Green Open Access; Hybrid Gold Open Access	Scopus	2-s2.0-85151698604
Hannan A.; Hussain A.; Tab M.A.	Hannan, Abdul (57245936200); Hussain, Atif (57199265623); Tab, Muhammad Alim (58126769800)	57245936200; 57199265623; 58126769800	Towards a more general theory of blockchain technology adoption – Investigating the role of mass media, social media and technophilia	2023	Technology in Society	73		102225				3	10.1016/j.techsoc.2023.102225	https://www.scopus.com/inward/record.uri?eid=2-s2.0-85149283170&doi=10.1016%2fj.techsoc.2023.102225&partnerID=40&md5=f229f0ed93a2f55083bbcfc30590c466	Earlier research has relied on well-established technology acceptance models to investigate the adoption of blockchain technology (BCT) in various domains. However, citing criticism from other scholars, we show that this approach is severely limited because of portraying users as passive absorbers of technology, failure to recognise that users can find novel applications for the technology, trivi…	Blockchain technology; Blockchain technology adoption; Mass media; Social media; Technophilia	Pakistan; Economic and social effects; Social networking (online); Block-chain; Blockchain technology; Blockchain technology adoption; General theory; Mass media; Social media; Technology acceptance model; Technology adoption; Technophilium; mass media; model test; numerical model; social media; technology adoption; theoretical study; Blockchain	Article	Final		Scopus	2-s2.0-85149283170
Kaushik K.; Bhardwaj A.; Aggarwal A.; Kumar M.	Kaushik, Keshav (57189443247); Bhardwaj, Akashdeep (57189506913); Aggarwal, Akarsh (57211460119); Kumar, Manoj (57201849165)	57189443247; 57189506913; 57211460119; 57201849165	Enumerating happiness index during COVID-19 lockdowns using artificial intelligence techniques	2023	International Journal of Technology Management and Sustainable Development	22			35	52	17	0	10.1386/tmsd_00066_1	https://www.scopus.com/inward/record.uri?eid=2-s2.0-85163199891&doi=10.1386%2ftmsd_00066_1&partnerID=40&md5=220e22e9161c0a28bbeddafcbc0f8e8e	Happiness index is an all-inclusive methodology to assess well-being and happiness aspects of human resilience and sustainability. Pandemic like COVID-19 has brought deep level changes to human lifestyle and social behaviours. The world has been reshaped and life has more than likely changed permanently. This has led to calls for mental health, yet there is a dire need to introspect the mental st…	artificial intelligence; COVID-19; happiness index; health life expectancy; machine learning; mental health; social media; well-being		Article	Final		Scopus	2-s2.0-85163199891
Qian T.Y.; Seifried C.	Qian, Tyreal Yizhou (57188849141); Seifried, Chad (24336424500)	57188849141; 24336424500	Virtual interactions and sports viewing on social live streaming platforms: The role of co-creation experiences, platform involvement, and follow status	2023	Journal of Business Research	162		113884				2	10.1016/j.jbusres.2023.113884	https://www.scopus.com/inward/record.uri?eid=2-s2.0-85151903340&doi=10.1016%2fj.jbusres.2023.113884&partnerID=40&md5=478fa2bb73539ab8e05c76500319ee59	This study deciphers the underlying mechanism by which virtual interactions influence sports viewing on a social live streaming (SLS) platform. Survey data was collected from 741 viewers who watched Thursday Night Football (TNF) co-streaming on Twitch and was subsequently analyzed via Partial least squares structural equation modeling (PLS-SEM). We identified distinct effects of virtual interacti…	Identity synergy; Interactions; Involvement; Social media; Value co-creation		Article	Final		Scopus	2-s2.0-85151903340
Seth D.; Agarwal P.; Vashisht A.	Seth, Deepshikha (58316820500); Agarwal, Priyanka (57770881800); Vashisht, Anubha (57200555743)	58316820500; 57770881800; 57200555743	IMPACT OF SOCIAL MEDIA NETWORKING WITH CO‐WORKERS: A STUDY ON THE MEDIATING ROLE OF SOCIAL REACTIONS AND COMPARISONS	2023	Dynamic Relationships Management Journal	12	1		35	51	16	0	10.17708/DRMJ.2023.v12n01a03	https://www.scopus.com/inward/record.uri?eid=2-s2.0-85162168643&doi=10.17708%2fDRMJ.2023.v12n01a03&partnerID=40&md5=0cdca260015a8a43324e925a5fa2b0ed	Social media has become an important part of life. People of all age groups are using the various networks of social media. Social media keeps us connected with one another and gives us an opportunity to share our accomplishments with friends and family. Businesses also have been using its ever widening reach to promote their objectives and have used it to build supportive relations among co‐ wor…	burnout; social comparison; social media; social media addiction; social media use; social reaction; work performance; workplace dynamics; workplace relations		Article	Final	All Open Access; Gold Open Access	Scopus	2-s2.0-85162168643
Hu L.; Olivieri M.; Rialti R.	Hu, Lala (56984876200); Olivieri, Mirko (57219378902); Rialti, Riccardo (57193703398)	56984876200; 57219378902; 57193703398	Dynamically adapting to the new normal: unpacking SMEs’ adoption of social media during COVID-19 outbreaks	2023	Journal of Business and Industrial Marketing	38	8		1675	1688	13	1	10.1108/JBIM-01-2022-0052	https://www.scopus.com/inward/record.uri?eid=2-s2.0-85145588034&doi=10.1108%2fJBIM-01-2022-0052&partnerID=40&md5=1b5490df288ab350d8624f7661ee4fda	Purpose: This paper aims to investigate small and medium enterprises’ (SMEs) adoption of social media platforms and how they integrated them within their marketing strategies during the COVID-19 outbreaks. Dynamic capabilities – observed as the interplay between sensing, seizing and reconfiguration capabilities – represent the principal theoretical framework used in this research to explain chall…	COVID-19; Digital marketing; Dynamic capabilities; SMEs; Social media		Article	Final	All Open Access; Green Open Access	Scopus	2-s2.0-85145588034
Agnihotri S.; Malhan S.; Singh A.B.	Agnihotri, Shikha (57218380162); Malhan, Shivani (57218374201); Singh, Anurag Bhadur (55290963200)	57218380162; 57218374201; 55290963200	The Emergence of Social Media as an Antecedent of Employability: A PLS-SEM Approach	2023	Prabandhan: Indian Journal of Management	16	5		57	73	16	0	10.17010/pijom/2023/v16i5/171226	https://www.scopus.com/inward/record.uri?eid=2-s2.0-85161318369&doi=10.17010%2fpijom%2f2023%2fv16i5%2f171226&partnerID=40&md5=8c076d45d8420eceb899a5cb48c93820	Purpose: This study intended to investigate the influence of social media on the perceived employability of students, with a special emphasis on the use of social networking sites (SNS) such as Facebook, LinkedIn, and Twitter. Other independent variables of this study are the contacts of students, which can help them find and attain the desired job. Methodology: Using descriptive research design,…	contacts; perceived employability; PLS-SEM; social media; social networking sites		Article	Final		Scopus	2-s2.0-85161318369
Smith B.G.; Golan G.; Freberg K.	Smith, Brian G. (55476105900); Golan, Guy (24757800600); Freberg, Karen (36650563100)	55476105900; 24757800600; 36650563100	Influencer relations: Establishing the concept and process for public relations	2023	Public Relations Review	49	2	102305				1	10.1016/j.pubrev.2023.102305	https://www.scopus.com/inward/record.uri?eid=2-s2.0-85149255436&doi=10.1016%2fj.pubrev.2023.102305&partnerID=40&md5=12d1513ebd5f16b99c30c523bf2d7c63	Despite the recent influx of studies examining the role of influencers in a campaign, most studies examine influencer marketing, leaving the public relations approach to influencers underdeveloped. Through in-depth interviews with professionals who work with influencers, this study establishes the concept and process of influencer relations. Results illustrate key relational and dialogic factors …	Dialogic communication; Influencer marketing; Influencer relations; Influencers; Social media		Article	Final		Scopus	2-s2.0-85149255436
Luo N.; Wu S.; Liu Y.; Feng Z.	Luo, Na (57221599511); Wu, Sihong (57208737903); Liu, Yanping (55978368400); Feng, Zhangwei (57211404183)	57221599511; 57208737903; 55978368400; 57211404183	Mapping social media engagement in the food supply chain	2023	Technological Forecasting and Social Change	192		122547				0	10.1016/j.techfore.2023.122547	https://www.scopus.com/inward/record.uri?eid=2-s2.0-85151242605&doi=10.1016%2fj.techfore.2023.122547&partnerID=40&md5=61604508b53f9cbbb29e6434bd04dfe7	The growth of digitalisation has fundamentally changed the interaction between food suppliers, consumers, and governments. Despite recognition of its significance by practitioners and academics, social media engagement in the food supply chain has yet to be thoroughly investigated in the extant literature and is grappling with issues such as food quality, food safety, and food waste. This paper p…	Bibliometric analysis; Digital foodwork; Food supply chain; Relevance-driven review; Social media engagement	Food safety; Food supply; Social networking (online); Supply chains; Bibliometrics analysis; Digital foodwork; Food quality; Food suppliers; Food supply chain; Food waste; Food-safety; Relevance-driven review; Social media; Social medium engagement; food supply; information and communication technology; literature review; mapping; social media; statistical analysis; supply chain management; Mappi…	Article	Final		Scopus	2-s2.0-85151242605
Ward A.F.; Zheng J.; Broniarczyk S.M.	Ward, Adrian F. (55816089800); Zheng, Jianqing (57841519400); Broniarczyk, Susan M. (6603049704)	55816089800; 57841519400; 6603049704	I share, therefore I know? Sharing online content - even without reading it - inflates subjective knowledge	2023	Journal of Consumer Psychology	33	3		469	488	19	1	10.1002/jcpy.1321	https://www.scopus.com/inward/record.uri?eid=2-s2.0-85135857050&doi=10.1002%2fjcpy.1321&partnerID=40&md5=b0c8fa2a624d94911ebc7df6119547bb	Billions of people across the globe use social media to acquire and share information. A large and growing body of research examines how consuming online content affects what people know. The present research investigates a complementary, yet previously unstudied question: how might sharing online content affect what people think they know? Sharing signals expertise, and people frequently interna…	self-perception; social media; subjective knowledge; word of mouth		Article	Final	All Open Access; Bronze Open Access	Scopus	2-s2.0-85135857050
Hayran C.; Ceylan M.	Hayran, Ceren (56716387200); Ceylan, Melis (57222659312)	56716387200; 57222659312	Impact of social media brand blunders on brand trust and brand liking	2023	International Journal of Market Research	65	4		466	483	17	1	10.1177/14707853221132216	https://www.scopus.com/inward/record.uri?eid=2-s2.0-85141408267&doi=10.1177%2f14707853221132216&partnerID=40&md5=f4265f64229acb1d87743da84234d808	More companies are engaging with consumers in real-time on digital platforms, which may lead to accidental or unintentional sharing of messages. Accordingly, how to manage online brand crises has become an increasingly important issue for marketing managers. The present research explores how online brand blunders influence consumers’ trust and liking toward the blunderer brand, and the role of br…	brand blunder; brand commitment; brand liking; brand trust; product failure; product performance problem; product-harm crisis; social media		Article	Final		Scopus	2-s2.0-85141408267
Govindankutty S.; Gopalan S.P.	Govindankutty, Sreeraag (58077551600); Gopalan, Shynu Padinjappurathu (55917188500)	58077551600; 55917188500	From Fake Reviews to Fake News: A Novel Pandemic Model of Misinformation in Digital Networks	2023	Journal of Theoretical and Applied Electronic Commerce Research	18	2		1069	1085	16	0	10.3390/jtaer18020054	https://www.scopus.com/inward/record.uri?eid=2-s2.0-85163626876&doi=10.3390%2fjtaer18020054&partnerID=40&md5=54ef68761a52352a4f741d7e0a60db10	Digital networks and E-commerce platforms have had a profound effect on people’s personal, educational, and professional life all around the world. They offer space for advertising, sales, and disseminating news and information, even if they are frequently used for social marketing, interacting, and sharing thoughts among people. Currently, most E-commerce platforms utilize digital network space …	digital networks; e-commerce; fake news; misinformation; network epidemics; social media; social media marketing		Article	Final	All Open Access; Gold Open Access	Scopus	2-s2.0-85163626876
Al Balawi R.; Hu Y.; Qiu L.	Al Balawi, Ramah (58177480900); Hu, Yuheng (38262213400); Qiu, Liangfei (55565672500)	58177480900; 38262213400; 55565672500	Brand Crisis and Customer Relationship Management on Social Media: Evidence from a Natural Experiment from the Airline Industry	2023	Information Systems Research	34	2		442	462	20	1	10.1287/isre.2022.1159	https://www.scopus.com/inward/record.uri?eid=2-s2.0-85165494048&doi=10.1287%2fisre.2022.1159&partnerID=40&md5=681bcb7392341958c8ec654824df5cb1	In this study, we investigate the effect of a brand crisis on the customer relationship management (CRM) efforts of brands on social media. Despite the opportunities social media offers to brands to connect and engage with customers, it is still unclear how a brand crisis can change a brand’s social CRM efforts. Social media platforms can amplify the negative consequences of a brand crisis. Howev…	brand crisis; customer relationship management; difference in differences; natural experiment; social media	Air transportation; Public relations; Sales; Airline industry; Brand crisis; Customer relationship management; Difference-in-differences; Differences-in-differences; Informativeness; Management efforts; Natural experiment; Social media; Social media platforms; Social networking (online)	Article	Final		Scopus	2-s2.0-85165494048
Cano-Marin E.; Mora-Cantallops M.; Sanchez-Alonso S.	Cano-Marin, Enrique (57958318800); Mora-Cantallops, Marçal (57201031022); Sanchez-Alonso, Salvador (8951086600)	57958318800; 57201031022; 8951086600	The power of big data analytics over fake news: A scientometric review of Twitter as a predictive system in healthcare	2023	Technological Forecasting and Social Change	190		122386				2	10.1016/j.techfore.2023.122386	https://www.scopus.com/inward/record.uri?eid=2-s2.0-85148324262&doi=10.1016%2fj.techfore.2023.122386&partnerID=40&md5=2e5190870b327ba3cd28c1ebbc8a283c	Interest in healthcare has grown significantly worldwide, especially since the Covid-19 outbreak. Digitalisation has allowed users to interact on social networks through platforms like Twitter, collecting user interactions over time, resulting in the proliferation of fake news. This research aims to analyse, evaluate and classify the predictive potential of Twitter analytics in healthcare, identi…	Bibliometrics; Graphs and networks; Healthcare; Social network analysis (SNA); Twitter	Big data; Fake detection; Health care; Predictive analytics; Social networking (online); Bibliometric; Data analytics; Graphs and networks; Healthcare; Power; Predictive systems; Scientometrics; Social network analyse; Social Network Analysis; Twitter; COVID-19; data set; health care; literature review; media role; prediction; social media; social network; Data Analytics	Article	Final	All Open Access; Hybrid Gold Open Access	Scopus	2-s2.0-85148324262
Kirby R.H.; Reams M.; Lam N.S.-N.	Kirby, Ryan H. (57158617400); Reams, Margaret (6602525988); Lam, Nina S.-N. (7101750709)	57158617400; 6602525988; 7101750709	The Use of Social Media by Emergency Stakeholder Groups: Lessons Learned from Areas Affected by Hurricanes Isaac and Sandy	2023	Journal of Homeland Security and Emergency Management	20	2		133	168	35	1	10.1515/jhsem-2021-0031	https://www.scopus.com/inward/record.uri?eid=2-s2.0-85158078549&doi=10.1515%2fjhsem-2021-0031&partnerID=40&md5=141713851277074178d2f463cb0ad7c5	We present findings from our 2018 survey of organizations involved in emergency management in areas affected by Hurricanes Sandy and Isaac to gain insight into their social media use throughout the four phases of emergencies - preparedness, response, recovery, and mitigation planning. While 90% of the 269 respondents report using social media in their communications with the public, government of…	community disaster resilience; emergency management organizations; risk communications; social media; whole community approach		Article	Final		Scopus	2-s2.0-85158078549
Heo N.; Chang H.-C.; Abel G.J.	Heo, Nayoung (57200845252); Chang, Hsin-Chieh (56133852500); Abel, Guy J. (22133484900)	57200845252; 56133852500; 22133484900	Investigating the distribution of university alumni populations within South Korea and Taiwan based on data from the LinkedIn advertising platform	2023	Cities	137		104315				1	10.1016/j.cities.2023.104315	https://www.scopus.com/inward/record.uri?eid=2-s2.0-85152137999&doi=10.1016%2fj.cities.2023.104315&partnerID=40&md5=d2f7e4e75f7d352ae6a6d8118d36c589	Universities produce, retain and attract high-skilled individuals and promote economic growth in their cities and surrounding areas. One of the main contributing factors to the impact of universities on local development is the size of alumni that remain after graduation. In recent years, new data sources have emerged from social media that can potentially provide more timely and unique estimates…	Alumni network; LinkedIn advertising platform; Social media; Spatial redistribution; Universities	South Korea; Taiwan; economic growth; local participation; network analysis; social media; student; university sector	Article	Final		Scopus	2-s2.0-85152137999
Arenas Gaitán J.; Ramírez Correa P.E.	Arenas Gaitán, Jorge (36631521100); Ramírez Correa, Patricio E. (57202771208)	36631521100; 57202771208	COVID-19 and telemedicine: A netnography approach	2023	Technological Forecasting and Social Change	190		122420				2	10.1016/j.techfore.2023.122420	https://www.scopus.com/inward/record.uri?eid=2-s2.0-85148334228&doi=10.1016%2fj.techfore.2023.122420&partnerID=40&md5=e2223d2777185fd854065ee864fcf6eb	The COVID-19 pandemic has consolidated some trends that already existed in our society. Perhaps one of the most visible is the transformation of society towards greater digitisation. Digitalisation has gained weight in all aspects of our lives, and from the point of view of the health system we find an example in the slow historical adoption of telemedicine, which contrasts sharply with the massi…	COVID-19; Netnography; Stimulus-organism-response; Telemedicine; Twitter	Spain; Behavioral research; Natural language processing systems; Social networking (online); Telemedicine; Community IS; Digitisation; Health systems; Image perception; Language processing; Natural languages; Netnography; Stimulus-organism-response; Technical tasks; Twitter; COVID-19; health services; perception; social media; telecommunication; COVID-19	Article	Final	All Open Access; Bronze Open Access; Green Open Access	Scopus	2-s2.0-85148334228
Xue Z.; Li Q.; Zeng X.	Xue, Zhebin (55512123900); Li, Qing (57414939200); Zeng, Xianyi (55512876800)	55512123900; 57414939200; 55512876800	Social media user behavior analysis applied to the fashion and apparel industry in the big data era	2023	Journal of Retailing and Consumer Services	72		103299				1	10.1016/j.jretconser.2023.103299	https://www.scopus.com/inward/record.uri?eid=2-s2.0-85148353448&doi=10.1016%2fj.jretconser.2023.103299&partnerID=40&md5=792720536de7013ae776ac577851fb9f	With the rapid development of the Internet and new media, the enormous data from social media and other public platforms have attracted increasing attention to user behavior research. Fashion is a hot topic for both the general public and the social economy, so there is great potential for exploring and manipulating social media data for the development of the fashion industry in the current era.…	Big data; Demand mining; Fashion consumer behavior; Mass customization; Social media	clothing industry; data set; decision making; demand analysis; product development; social media; strategic approach	Article	Final		Scopus	2-s2.0-85148353448
Singh S.; Gandhi M.; Kar A.K.; Tikkiwal V.A.	Singh, Shikha (57615469900); Gandhi, Mohina (57220666033); Kar, Arpan Kumar (55911169300); Tikkiwal, Vinay Anand (56040143100)	57615469900; 57220666033; 55911169300; 56040143100	How should B2B firms create image content for high social media engagement? A multimodal analysis	2023	Industrial Management and Data Systems	123	7		1961	1981	20	1	10.1108/IMDS-08-2022-0470	https://www.scopus.com/inward/record.uri?eid=2-s2.0-85162204938&doi=10.1108%2fIMDS-08-2022-0470&partnerID=40&md5=056b5bfb95b0a3eead606ad1726105a6	Purpose: This study evaluates the effect of the media image content of business to business (B2B) organizations to accelerate social media engagement. It highlights the importance of strategically designing image content for business marketing strategies. Design/methodology/approach: This study designed a computation extensive research model based upon the stimulus-organism-response (SOR) theory …	Artificial intelligence; Big data analytics; Deep learning; Multimodal analysis; Social media engagement; Stimulus-response model	Commerce; Computation theory; Data Analytics; Decision trees; Deep learning; Learning algorithms; Learning systems; Marketing; Modal analysis; Nearest neighbor search; Social networking (online); Big data analytic; Data analytics; Deep learning; Image content; Multimodal analysis; Response model; Social media; Social medium engagement; Stimulus response; Stimulus-response model; Big data	Article	Final		Scopus	2-s2.0-85162204938
Rahman S.U.; Shurong Z.; Jan Q.	Rahman, Saif Ur (57368363100); Shurong, Zhao (57367741000); Jan, Qasim (57464189700)	57368363100; 57367741000; 57464189700	Social Media and Authoritarian Legacies: the Impact of Military Aligned Social Media Activists (SMAs) on Politics	2023	Public Organization Review	23	2		715	737	22	1	10.1007/s11115-022-00691-0	https://www.scopus.com/inward/record.uri?eid=2-s2.0-85142391835&doi=10.1007%2fs11115-022-00691-0&partnerID=40&md5=c818b6e4000460259ed43c3c7e93c35a	This paper explores the connections that social media (SM) users develop with social media activists (SMAs) aligned with a politically active military organization, and how this connectedness influences their political behaviours, using a survey data (n = 501) from Pakistan. Partial least square (PLS) structural equation modelling was used to test the conceptual model, which demonstrates that the…	Authoritarian legacies; Civil-Military Relations; Pakistani Military and politics; Political participation; Social media; Transitional democracy		Article	Final		Scopus	2-s2.0-85142391835
Yuan H.; Deng W.; Ma B.; Qian Y.	Yuan, Hua (55034421000); Deng, Wenjun (57210576008); Ma, Baojun (42961921000); Qian, Yu (56234818100)	55034421000; 57210576008; 42961921000; 56234818100	Monitoring Events of Market Competitors: A Text Mining Method for Analyzing Massive Firm-Generated Social Media	2023	Journal of Theoretical and Applied Electronic Commerce Research	18	2		908	927	19	0	10.3390/jtaer18020047	https://www.scopus.com/inward/record.uri?eid=2-s2.0-85163654238&doi=10.3390%2fjtaer18020047&partnerID=40&md5=3e9a45eda211262616d40e2205c102a8	Understanding how competitors act in a market is a critical component of strategic decision-making. In this paper, we propose a method to extract firm events from the textual content generated by firms in the market and explore the competitive relationships among firms based on the spatiotemporal homogeneity of events of different firms. To this end, we first introduce experts to define a series …	business event; firm-generated content; firm–event matrix; social media; text mining		Article	Final	All Open Access; Gold Open Access; Green Open Access	Scopus	2-s2.0-85163654238
Pereira D.N.; Marcolino M.S.	Pereira, Daniella Nunes (57272806200); Marcolino, Milena Soriano (24278631800)	57272806200; 24278631800	Leadership, teamwork and technology enabling the largest free and accessible event worldwide on COVID-19 management	2023	BMJ Leader	7	2		160	163	3	0	10.1136/leader-2021-000571	https://www.scopus.com/inward/record.uri?eid=2-s2.0-85138600988&doi=10.1136%2fleader-2021-000571&partnerID=40&md5=c026d020308793039e03a69527370721	Objective To report the experience of technology-enabling organisation and deployment of a large-scale free online scientific event about COVID-19, and to share leadership lessons learnt. Methods The 'First Brazilian Congress of Clinical Evidence on COVID-19' took place between 3 May and 7 May 2021 and was hosted by the Universidade Federal de Minas Gerais, one of Brazil's top federal universitie…	COVID-19; leadership assessment; medical leadership; multi-disciplinary	Brazil; COVID-19; Cuba; Humans; Leadership; Mexico; Article; coronavirus disease 2019; health program; human; leadership; questionnaire; scientific literature; social media; teamwork; technology; Brazil; coronavirus disease 2019; Cuba; leadership; Mexico	Article	Final	All Open Access; Bronze Open Access	Scopus	2-s2.0-85138600988
Liao J.; Liao Q.; Wang W.; Shen S.; Sun Y.; Xiao P.; Cao Y.; Chen J.	Liao, Jingpeng (57954015800); Liao, Qiulin (57219530455); Wang, Weiwei (57219538858); Shen, Shouyun (8951688800); Sun, Yao (57221122264); Xiao, Peng (57953327400); Cao, Yuci (57954480900); Chen, Jiaao (57217596157)	57954015800; 57219530455; 57219538858; 8951688800; 57221122264; 57953327400; 57954480900; 57217596157	Quantifying and mapping landscape value using online texts: A deep learning approach	2023	Applied Geography	154		102950				0	10.1016/j.apgeog.2023.102950	https://www.scopus.com/inward/record.uri?eid=2-s2.0-85151428422&doi=10.1016%2fj.apgeog.2023.102950&partnerID=40&md5=993612162609f9c44181c12b0c658ee2	Current studies have quantified landscape value based on the quantity of social media, ignoring public preference, emotional tendency and intensity. Our objective is to quantify and map landscape value by developing a novel intelligent landscape value evaluation method based on online texts. We argue that online texts can be converted into quantities through deep learning technology, which allows…	Cultural ecosystem services; Historic urban landscape; Machine learning; Orange island; Public perception; Social media	Changsha; China; Hunan; cultural heritage; ecosystem service; heritage conservation; Internet; landscape structure; machine learning; mapping method; perception; quantitative analysis; social behavior; social media; urban area; urban history	Article	Final		Scopus	2-s2.0-85151428422
Dilleen G.; Claffey E.; Foley A.; Doolin K.	Dilleen, Grainne (58241947400); Claffey, Ethel (57193558353); Foley, Anthony (27067731900); Doolin, Kevin (23088485900)	58241947400; 57193558353; 27067731900; 23088485900	Investigating knowledge dissemination and social media use in the farming network to build trust in smart farming technology adoption	2023	Journal of Business and Industrial Marketing	38	8		1754	1765	11	0	10.1108/JBIM-01-2022-0060	https://www.scopus.com/inward/record.uri?eid=2-s2.0-85158859039&doi=10.1108%2fJBIM-01-2022-0060&partnerID=40&md5=179f104852ee099fcda0c7e67d00bcc2	Purpose: This paper aims to investigate how actors in the farmer’s network influence the adoption of smart farming technology (SFT) and to understand how social media affects this adoption process, in particular focusing on the influence of social media on trust in knowledge dissemination within the network. Design/methodology/approach: The methodology used a two-stage process, with semi-structur…	Knowledge dissemination; Smart farming technology; Social media; Technology adoption; Trust		Article	Final	All Open Access; Hybrid Gold Open Access	Scopus	2-s2.0-85158859039
Geissinger A.; Laurell C.; Öberg C.; Sandström C.	Geissinger, Andrea (57189509653); Laurell, Christofer (56148137600); Öberg, Christina (18437498700); Sandström, Christian (35118164800)	57189509653; 56148137600; 18437498700; 35118164800	Social media analytics for innovation management research: A systematic literature review and future research agenda	2023	Technovation	123		102712				0	10.1016/j.technovation.2023.102712	https://www.scopus.com/inward/record.uri?eid=2-s2.0-85150813825&doi=10.1016%2fj.technovation.2023.102712&partnerID=40&md5=35ad791482f3f275199bef1200ca4ed0	New trends in innovation management may require new research methods. Social media analytics (SMA)—a method for capturing and analyzing data from user-generated content published on online platforms—has emerged as a complement or even alternative to more traditional research methods. This article systematically reviews and assesses the use of SMA and its potential for innovation management resear…	Big data; Innovation management; Literature review; Social media; Social media analytics	Social networking (online); Innovation management; Literature reviews; Management research; Online platforms; Research agenda; Research method; Social media; Social media analytics; Systematic literature review; User-generated; Big data	Article	Final	All Open Access; Hybrid Gold Open Access	Scopus	2-s2.0-85150813825
Li J.; Zhang Y.; Mou J.	Li, Jin (57196156947); Zhang, Yulan (57726487200); Mou, Jian (56103926700)	57196156947; 57726487200; 56103926700	Understanding information disclosures and privacy sensitivity on short-form video platforms: An empirical investigation	2023	Journal of Retailing and Consumer Services	72		103292				2	10.1016/j.jretconser.2023.103292	https://www.scopus.com/inward/record.uri?eid=2-s2.0-85147865388&doi=10.1016%2fj.jretconser.2023.103292&partnerID=40&md5=1466386baca450a1461bcae8108f8440	As a new social media platform, short-form video apps integrate the dual functions of e-commerce and social networking. The proliferation and high penetration rate of this kind of app have resulted in online user concerns about the privacy security problems exposed by such platforms. This study focuses on better understanding the impact mechanism of private information disclosure behaviors and ob…	Information disclosure; Privacy paradox; Privacy protection; Privacy sensitivity; Short-form video app	data management; empirical analysis; information system; social media; World Wide Web	Article	Final		Scopus	2-s2.0-85147865388
Wang J.; Liu Y.-L.	Wang, Juite (51162106400); Liu, Y.-L. (58123661100)	51162106400; 58123661100	Deep learning-based social media mining for user experience analysis: A case study of smart home products	2023	Technology in Society	73		102220				2	10.1016/j.techsoc.2023.102220	https://www.scopus.com/inward/record.uri?eid=2-s2.0-85149182664&doi=10.1016%2fj.techsoc.2023.102220&partnerID=40&md5=9e5e3969b2c95bc893af0a4bfcba1c6c	Understanding and enhancing user experience (UX) is crucial for new product innovation. Abundant user-generated content (UGC) from social media contains information about customers' product experience and provides an alternative channel for firms to understand UX and improve their products. However, only a few studies have focused on this issue. This research develops a deep learning-based method…	BERT; Deep learning; Emotion analysis; Named entity recognition; Social media mining; User experience	Automation; Behavioral research; Emotion Recognition; Social networking (online); Bidirectional encoder representation from transformer; Customer products; Deep learning; Emotion analysis; Home products; Named entity recognition; Smart homes; Social media minings; User-generated; Users' experiences; innovation; machine learning; social media; technological change; technological development; Deep …	Article	Final		Scopus	2-s2.0-85149182664
Woods J.; Hartwell M.; Oldham L.; House-Niamke S.	Woods, Joshua (7402318306); Hartwell, Matthew (58140140800); Oldham, Leah (58261550400); House-Niamke, Stephanie (57208315421)	7402318306; 58140140800; 58261550400; 57208315421	Centering the Self, Doing the Sport, and Being the Brand: The Self-Branding of Lifestyle Athletes on Instagram	2023	International Journal of Sport Communication	16	2		159	167	8	1	10.1123/ijsc.2022-0168	https://www.scopus.com/inward/record.uri?eid=2-s2.0-85162223601&doi=10.1123%2fijsc.2022-0168&partnerID=40&md5=5959625a939d5843a779f30cc006fff8	Several scholars have examined how sport stars and other celebrities establish personal brands on social media, but few studies have used a longitudinal research design to study the self-branding process itself and measure changes in self-branding behaviors over time. Based on a content analysis of 6,240 images posted on Instagram by 112 top-ranked professional disc golfers, this study shows how …	commercialization; impression management; social media		Article	Final		Scopus	2-s2.0-85162223601
Syed T.A.; Mehmood F.; Qaiser T.	Syed, Tahir Abbas (57209338543); Mehmood, Fahad (57199421813); Qaiser, Talia (58188614800)	57209338543; 57199421813; 58188614800	Brand–SMI collaboration in influencer marketing campaigns: A transaction cost economics perspective	2023	Technological Forecasting and Social Change	192		122580				1	10.1016/j.techfore.2023.122580	https://www.scopus.com/inward/record.uri?eid=2-s2.0-85152886631&doi=10.1016%2fj.techfore.2023.122580&partnerID=40&md5=34ea44c4e7f6c7d28030fc0882232d69	Brands are showing an increasing appetite for influencer marketing campaigns in order to accentuate the exclusivity of their products. While the literature supports influencer marketing as a competent persuasive marketing strategy for reaching niche audiences, studies investigating influencer collaboration management strategies to evade the associated challenges remain scant. Thus, influencer mar…	Brand–SMI collaboration; Collaboration management framework; Influencer marketing; Transaction cost economics theory	Commerce; Costs; Strategic planning; Brand–social medium influencer collaboration; Collaboration management; Collaboration management framework; Influence marketing; Management frameworks; Management strategies; Marketing campaign; Social media; Transaction cost economics; Transaction cost economics theories; cost analysis; marketing; social media; theoretical study; transaction cost; Marketing	Article	Final	All Open Access; Hybrid Gold Open Access	Scopus	2-s2.0-85152886631
Myers S.; Syrdal H.A.; Mahto R.V.; Sen S.S.	Myers, Susan (23668462700); Syrdal, Holly A. (56986438200); Mahto, Raj V. (36459994100); Sen, Sandipan S. (57188729477)	23668462700; 56986438200; 36459994100; 57188729477	Social religion: A cross-platform examination of the impact of religious influencer message cues on engagement – The Christian context	2023	Technological Forecasting and Social Change	191		122442				1	10.1016/j.techfore.2023.122442	https://www.scopus.com/inward/record.uri?eid=2-s2.0-85149846401&doi=10.1016%2fj.techfore.2023.122442&partnerID=40&md5=e9c70b4cd003c642fa77d49a1fc372f7	Religion is a key factor in how American consumers spend their time and money. It serves as a significant component of the U.S. economy, with religiously affiliated people contributing trillions to the economy annually. The majority of religious consumers in the U.S. are Christians, making them a critical segment for marketers. Influencer marketing, which involves the use of endorsements from ind…	Advertising and religion; Influencer marketing; Social media engagement; Social media marketing; Spirituality	United States; Commerce; Economic and social effects; Social networking (online); Advertizing; Advertizing and religion; Christians; Cross-platform; Influence marketing; Key factors; Social media; Social media marketings; Social medium engagement; Spirituality; Christianity; complexity; cultural economy; cultural geography; cultural identity; cultural influence; marketing; social media; social ne…	Article	Final		Scopus	2-s2.0-85149846401
Mušanović J.; Dorčić J.; Gregorić M.	Mušanović, Jelena (57226800873); Dorčić, Jelena (57202267719); Gregorić, Maja (58061857700)	57226800873; 57202267719; 58061857700	Corporate communication on social media: a case study before and during pandemic COVID-19	2023	Corporate Communications	28	4		582	598	16	1	10.1108/CCIJ-07-2022-0085	https://www.scopus.com/inward/record.uri?eid=2-s2.0-85146161684&doi=10.1108%2fCCIJ-07-2022-0085&partnerID=40&md5=fdd9d3d2ccf3dfc34b06a9f7b1f453e1	Purpose: The purpose of this study is to examine how hotel brands communicate on social media before and during the pandemic coronavirus disease 2019 (COVID-19) in relation to the tourism season. Design/methodology/approach: To gain insights into the communication of Italian hotel brands on social media, this study applies a qualitative methodology. Using the text mining technique, topic modellin…	Corporate communication; COVID-19; Hotel industry; Social media; Topic modelling		Article	Final		Scopus	2-s2.0-85146161684
Zintso Y.; Fedorishina I.; Zaiachkovska H.; Kovalchuk O.; Tyagunova Z.	Zintso, Yuliya (58487976500); Fedorishina, Irina (58487845800); Zaiachkovska, Halyna (57224216883); Kovalchuk, Oleh (58487152600); Tyagunova, Zlata (58487152700)	58487976500; 58487845800; 57224216883; 58487152600; 58487152700	ANALYSIS OF CURRENT TRENDS IN THE USE OF DIGITAL MARKETING FOR THE SUCCESSFUL PROMOTION OF GOODS AND SERVICES IN UKRAINE	2023	Financial and Credit Activity: Problems of Theory and Practice	3	50		174	184	10	0	10.55643/fcaptp.3.50.2023.4080	https://www.scopus.com/inward/record.uri?eid=2-s2.0-85164841136&doi=10.55643%2ffcaptp.3.50.2023.4080&partnerID=40&md5=6cb2d652eb449cf1e171c54fe1706aad	One of the main trends in the development of most economic processes in the modern world is digitalization. Marketing is no exception, also subject to general trends and focused today on the promotion of products through the Internet, and social networks; it uses cloud technologies and artificial intelligence to develop the processes of master-ing markets. The main trend of modern digital marketi…	artificial intelligence; digital marketing; product promotion; social media; trends in digital marketing		Article	Final	All Open Access; Gold Open Access	Scopus	2-s2.0-85164841136
Alsaeed G.R.; Keeling K.A.; Sarantopoulos P.; Gadalla E.	Alsaeed, Ghadeer R. (58196016000); Keeling, Kathleen Anne (11641129500); Sarantopoulos, Panagiotis (56800804300); Gadalla, Eman (37161271600)	58196016000; 11641129500; 56800804300; 37161271600	Source, message and medium? The role of personal values in forming credibility perceptions of non-sponsored product review videos	2023	European Journal of Marketing	57	5		1272	1297	25	0	10.1108/EJM-10-2021-0785	https://www.scopus.com/inward/record.uri?eid=2-s2.0-85153527357&doi=10.1108%2fEJM-10-2021-0785&partnerID=40&md5=c5df2dd19ccab0aead786bb55605405d	Purpose: This paper aims to investigate an integrated, holistic assessment of the characteristics by which consumers judge non-sponsored product review video (PRV) source, message and medium components as credible, and how these are linked to personal values for a deeper understanding of multidimensional credibility assessments of PRVs. Design/methodology/approach: Employing a means-end approach,…	Message credibility; Personal values; Persuasion knowledge; Product review videos; Social media; Source credibility; User-generated content		Article	Final	All Open Access; Green Open Access	Scopus	2-s2.0-85153527357
Aagaard P.	Aagaard, Peter (54419378500)	54419378500	EU Public Legitimation in the Social Media Era: Co-ordinating the Political Communication of the European Commission	2023	Journal of Common Market Studies	61	3		616	635	19	0	10.1111/jcms.13391	https://www.scopus.com/inward/record.uri?eid=2-s2.0-85151690552&doi=10.1111%2fjcms.13391&partnerID=40&md5=493d79fd5205657aa0ebd5abeb6017c2	This article addresses the question of how the EU gains influence over public legitimacy in the social media era. Existing theories focus either on the type of legitimacy at play without addressing strategic efforts in the digital public sphere, or they focus on self-legitimation without considering the type of legitimacy at stake. However, public legitimation is the result of both institutional …	European Commission; legitimacy; political communication; social media; strategy		Article	Final	All Open Access; Hybrid Gold Open Access	Scopus	2-s2.0-85151690552
Johns R.; Walsh M.J.; Dale N.F.	Johns, Raechel (25229046400); Walsh, Michael J. (55015917500); Dale, Naomi F. (55603368600)	25229046400; 55015917500; 55603368600	The impact of social media use on customer experiences within physical service environments	2023	Journal of Services Marketing	37	6		788	797	9	0	10.1108/JSM-05-2022-0151	https://www.scopus.com/inward/record.uri?eid=2-s2.0-85161022106&doi=10.1108%2fJSM-05-2022-0151&partnerID=40&md5=9ac74099bc205991a4b582cade107f9f	Purpose: To understand the impact of mobile social media use on absorption within the customer experience, and overall engagement with the physical service context, a qualitative research study was undertaken. In particular, this study aims to understand the impact of mobile technology use on service engagement by tourists. Design/methodology/approach: In this study, two groups of tourists were s…	Absorption; Design; Engagement; Qualitative; Social media; Tourism		Article	Final		Scopus	2-s2.0-85161022106
Seccardini G.; Desmoulins L.	Seccardini, Gabriela (57611366400); Desmoulins, Lucile (57208652121)	57611366400; 57208652121	Flawed public diplomacy: when Croatia Instagram Riviera narrative destination branding ignores dark tourism amateurs	2023	Journal of Communication Management	27	2		277	292	15	0	10.1108/JCOM-04-2022-0039	https://www.scopus.com/inward/record.uri?eid=2-s2.0-85150284092&doi=10.1108%2fJCOM-04-2022-0039&partnerID=40&md5=fbf8f98560e4ad54ed3eb9562c42cd94	Purpose: This article tackles Croatian public diplomacy, destination and nation branding vis-à-vis an emerging Instagram trend to publish dark tourism related pictures sometimes using the official hashtag CroatiaFullOfLife; hence, poking Croatia tourism development accounts, which promote the country as merely a Riviera destination, and deletes the memories of Yugoslavian and Second Independence …	Branding; Conflict; Influence; Public diplomacy; Social media		Article	Final		Scopus	2-s2.0-85150284092
Kong J.T.H.; Juwono F.H.; Ngu I.Y.; Nugraha I.G.D.; Maraden Y.; Wong W.K.	Kong, Jeffery T. H. (58309948500); Juwono, Filbert H. (35119041900); Ngu, Ik Ying (57195289487); Nugraha, I. Gde Dharma (56580128800); Maraden, Yan (57188849198); Wong, W.K. (57193167819)	58309948500; 35119041900; 57195289487; 56580128800; 57188849198; 57193167819	A Mixed Malay–English Language COVID-19 Twitter Dataset: A Sentiment Analysis	2023	Big Data and Cognitive Computing	7	2	61				1	10.3390/bdcc7020061	https://www.scopus.com/inward/record.uri?eid=2-s2.0-85163674772&doi=10.3390%2fbdcc7020061&partnerID=40&md5=2be655fd7da01dedcb3ba07c2b4dadad	Social media has evolved into a platform for the dissemination of information, including fake news. There is a lot of false information about the current situation of the Coronavirus Disease 2019 (COVID-19) pandemic, such as false information regarding vaccination. In this paper, we focus on sentiment analysis for Malaysian COVID-19-related news on social media such as Twitter. Tweets in Malaysia…	BPE; CNN; COVID-19; fake news; M-BERT; Malaysia; sentiment analysis	Convolutional neural networks; Deep learning; Encoding (symbols); Fake detection; Sentiment analysis; Signal encoding; Social networking (online); Byte-pair encoding; Convolutional neural network; English languages; Fake news; Malay languages; Malaysia; Multilingual bidirectional encoder representation for transformer; Sentiment analysis; Social media; Vocabulary size; COVID-19	Article	Final	All Open Access; Gold Open Access	Scopus	2-s2.0-85163674772
Zheng Q.	Zheng, Qi (58062428700)	58062428700	Restoring trust through transparency: Examining the effects of transparency strategies on police crisis communication in Mainland China	2023	Public Relations Review	49	2	102296				3	10.1016/j.pubrev.2023.102296	https://www.scopus.com/inward/record.uri?eid=2-s2.0-85149830331&doi=10.1016%2fj.pubrev.2023.102296&partnerID=40&md5=9ee11f50cd62beab790a6a515ae39329	Employing a 2 (accepting crisis accountability vs denying crisis accountability) x 2 (high vs low information substantiality) x 2 (high vs low participation) online experiment (N = 293), this study examines how different transparency strategies influence public anger and trust in a Chinese police crisis context, offering insights on government social media crisis communication. In general, transp…	Chinese government; Crisis communication; Police; Social media; Transparency		Article	Final		Scopus	2-s2.0-85149830331
Pitre T.J.; Pinsker R.; Daigle R.J.; Zhang Y.J.	Pitre, Terence J. (32267572400); Pinsker, Robert (8963492200); Daigle, Ronald J. (7003537299); Zhang, Yibo James (57212142557)	32267572400; 8963492200; 7003537299; 57212142557	#Twitter: Examining the Impact of Earnings Format Choice and Rehashing Prior Positive Information on Market Prices	2023	Journal of Information Systems	37	2		1	20	19	0	10.2308/ISYS-2021-034	https://www.scopus.com/inward/record.uri?eid=2-s2.0-85165872192&doi=10.2308%2fISYS-2021-034&partnerID=40&md5=165ef45a6449c8ae8cd66aabe043283a	Using Twitter to disseminate information has two advantages: flexibility in presentation formats and the ability to redisclose a prior period’s information—referred to as “rehashing.” Our research examines the effect of these issues on market investors’ trading. Our experimental market results suggest that nonprofessional investors presented with whole-number quarterly earnings exhibit insensitiv…	nonprofessional investors; social media; strategic disclosure; strategic dissemination; Twitter		Article	Final		Scopus	2-s2.0-85165872192
Mithoo P.; Kumar M.	Mithoo, Pooja (58141691100); Kumar, Manoj (57940561500)	58141691100; 57940561500	Social network analysis for crime rate detection using Spizella swarm optimization based BiLSTM classifier	2023	Knowledge-Based Systems	269		110450				1	10.1016/j.knosys.2023.110450	https://www.scopus.com/inward/record.uri?eid=2-s2.0-85151777294&doi=10.1016%2fj.knosys.2023.110450&partnerID=40&md5=45d90596edc742653b7d5a566309b7a4	Technical advancements initiated a rapid increase in criminal activity over time. For the prevention of these criminal activities, preventive measures are needed. In order to monitor these illicit activities and enhance public safety, crime rate detection is essential. Social media can be used to identify crime rates in various parts of any nation, which can dramatically lower crime rates. Social…	BiLSTM; Crime rate; Criminal activities; Performance metrics; Spizella swarm optimization	Classification (of information); Social networking (online); Text processing; BiLSTM; Crime rate; Criminal activities; Fast convergence; Performance metrices; Rate detection; Social media; Social Network Analysis; Spizellum swarm optimization; Swarm optimization; Crime	Article	Final		Scopus	2-s2.0-85151777294
He M.; Tao W.	He, Mu (57343547300); Tao, Weiting (56471234800)	57343547300; 56471234800	Thematic Analysis: The Cross-National Conflict Shifting of the NBA-China Controversy	2023	International Journal of Sport Communication	16	2		110	120	10	0	10.1123/ijsc.2023-0010	https://www.scopus.com/inward/record.uri?eid=2-s2.0-85162869541&doi=10.1123%2fijsc.2023-0010&partnerID=40&md5=ca27c95c4344616b85da9342f04eab76	In 2019, a controversy between the NBA and China broke out. Although their relationship continues today, negative consequences still linger and cloud their future. As a transnational organization, the NBA was involved in a cross-national controversy, aligning with the theory of cross-national conflict shifting. The current study analyzed 703 posts on Weibo and 1,500 tweets by thematic analysis. I…	Morey; social media; sports crisis		Article	Final		Scopus	2-s2.0-85162869541
Lundgren-Henriksson E.-L.; Sorsa V.	Lundgren-Henriksson, Eva-Lena (57105528900); Sorsa, Virpi (34870471500)	57105528900; 34870471500	Open strategizing on social media: A process model of emotional mechanisms and outcomes from un-orchestrated participation	2023	Long Range Planning	56	3	102320				0	10.1016/j.lrp.2023.102320	https://www.scopus.com/inward/record.uri?eid=2-s2.0-85151431375&doi=10.1016%2fj.lrp.2023.102320&partnerID=40&md5=1f62d42024936715b30b886aa7c4e9cc	This study extends the discussion on open strategizing by following the development of unlimited participation in an ex-ante city merger case where participation was not orchestrated. The findings unravel how the aggregation of emotional expressions on social media results in an escalating conflict, and initiates attempts to mitigate grounded in decision-makers’ reflexiveness of social becoming(s…	Emotional expressions; Inclusion; Open strategizing; Social media; Transparency	Decision making; Social networking (online); Decision makers; Decisions makings; Emotional expressions; Emotional interactions; Ex antes; Open strategizing; Process-models; Social media; Uncontrolled dynamics; decision making; empowerment; social media; Transparency	Article	Final	All Open Access; Hybrid Gold Open Access	Scopus	2-s2.0-85151431375
Manor I.	Manor, Ilan (56862036400)	56862036400	The road not taken: why digital diplomacy must broaden its horizons	2023	Place Branding and Public Diplomacy	19	2		206	210	4	1	10.1057/s41254-022-00280-4	https://www.scopus.com/inward/record.uri?eid=2-s2.0-85139639585&doi=10.1057%2fs41254-022-00280-4&partnerID=40&md5=166c4b0e4b8855473dcaebe716f50438	To date, scholars have only investigated how societal norms reshape diplomacy. The War in Ukraine demonstrates the need to examine how diplomats’ use of digital technologies may re-shape societies. In this article I examine two new, digital practices adopted by Ukraine during the War. By analyzing these practices, I try to reflect on how these may impact the norms and values of digital societies.…	Big Tech; Digital Diplomacy; Russia Ukraine War; Social Media; Ukraine		Article	Final		Scopus	2-s2.0-85139639585
Saffanah L.; Handayani P.W.; Sunarso F.P.	Saffanah, Laila (57932063900); Handayani, Putu Wuri (37013424100); Sunarso, Fathia Prinastiti (57200204070)	57932063900; 37013424100; 57200204070	Actual purchases on Instagram Live Shopping: The influence of live shopping engagement and information technology affordance	2023	Asia Pacific Management Review	28	2		204	214	10	3	10.1016/j.apmrv.2022.09.002	https://www.scopus.com/inward/record.uri?eid=2-s2.0-85140087549&doi=10.1016%2fj.apmrv.2022.09.002&partnerID=40&md5=61d9f3a5688cc3d298fc2720fd3308b3	Live shopping online has been expanded to include social media platforms. This study aimed to determine how the Instagram Live Shopping feature influences buyer engagement and actual buying behaviors. A mixed method approach was applied. An online survey was conducted with 517 respondents, and the data were analyzed using partial least square structural equation modelling. The survey results were…	Information technology affordance; Instagram; Live shopping; Live shopping engagement; Livestreaming; Social media		Article	Final	All Open Access; Hybrid Gold Open Access	Scopus	2-s2.0-85140087549
Mayopu R.G.; Wang Y.-Y.; Chen L.-S.	Mayopu, Richard G. (57771852400); Wang, Yi-Yun (58413345800); Chen, Long-Sheng (35368069900)	57771852400; 58413345800; 35368069900	Analyzing Online Fake News Using Latent Semantic Analysis: Case of USA Election Campaign	2023	Big Data and Cognitive Computing	7	2	81				1	10.3390/bdcc7020081	https://www.scopus.com/inward/record.uri?eid=2-s2.0-85163726709&doi=10.3390%2fbdcc7020081&partnerID=40&md5=a30ee2577e2ec99a32b6ea7916127ea2	Recent studies have indicated that fake news is always produced to manipulate readers and that it spreads very fast and brings great damage to human society through social media. From the available literature, most studies focused on fake news detection and identification and fake news sentiment analysis using machine learning or deep learning techniques. However, relatively few researchers have …	fake news; latent semantic analysis; natural language processing; online news; social media	Deep learning; Fake detection; Learning systems; Semantics; Singular value decomposition; Social networking (online); Detection and identifications; Election campaign; Fake news; Human society; Language processing; Latent Semantic Analysis; Natural language processing; Natural languages; Online news; Social media; Sentiment analysis	Article	Final	All Open Access; Gold Open Access	Scopus	2-s2.0-85163726709
Le Breton C.; Galière S.	Le Breton, Claire (57222531532); Galière, Sophia (57220179078)	57222531532; 57220179078	The role of organizational settings in social learning: An ethnographic focus on food-delivery platform work	2023	Human Relations	76	7		990	1016	26	4	10.1177/00187267221081295	https://www.scopus.com/inward/record.uri?eid=2-s2.0-85126686838&doi=10.1177%2f00187267221081295&partnerID=40&md5=9baf3435db15791befaa35e231f15c10	How do organizational settings influence learning mechanisms and their outcomes? Based on a 26-month online and offline ethnography, the article specifically analyses couriers’ learning in the context of food-delivery platform work, marked by the heterogeneity of the working crowd, the gig nature of the job and the digitally mediated, individualized and automated management apparatus. Drawing on …	ethnography; learning; new technology; power; social media	article; ethnography; human; human experiment; learning; social learning; social media; worker	Article	Final		Scopus	2-s2.0-85126686838
Kim Y.; Koh T.K.	Kim, Yongsuk (55699573500); Koh, Tat Koon (34868215300)	55699573500; 34868215300	Crowdfunding from friends: Tie strength and embeddedness	2023	Decision Support Systems	168		113931				1	10.1016/j.dss.2023.113931	https://www.scopus.com/inward/record.uri?eid=2-s2.0-85149663554&doi=10.1016%2fj.dss.2023.113931&partnerID=40&md5=e1baecba1217618381ff6a73e6fe3597	Crowdfunding is a useful channel for new or inexperienced “rookie” entrepreneurs to solicit funding for their projects. This study examines the individual funding decisions arising from the heterogeneity in the tie strength and embeddedness of the dyadic relationships between social media friends and rookie project initiators (PIs). Using integrated crowdfunding-social media data, we find that fr…	Crowdfunding; Embeddedness; Funding decision; Obligation; Online network; Social exchange; Social media; Tie strength	Finance; Social networking (online); Crowdfunding; Dyadic relationship; Embeddedness; Funding decision; Fundings; Obligation; On-line network; Social exchange; Social media; Tie strengths; Crowdsourcing	Article	Final		Scopus	2-s2.0-85149663554
Schmidt C.G.; Wuttke D.A.; Heese H.S.; Wagner S.M.	Schmidt, Christoph G. (57079455900); Wuttke, David A. (55775012700); Heese, H. Sebastian (23008886100); Wagner, Stephan M. (55728980600)	57079455900; 55775012700; 23008886100; 55728980600	Antecedents of public reactions to supply chain glitches	2023	International Journal of Production Economics	259		108834				0	10.1016/j.ijpe.2023.108834	https://www.scopus.com/inward/record.uri?eid=2-s2.0-85150189923&doi=10.1016%2fj.ijpe.2023.108834&partnerID=40&md5=56654fdead32dcd33735710efa30d9fe	Virtually all supply chains are at risk of glitches. Research suggests that supply chain glitches hurt a firm's financial performance and evoke negative public reactions on social media. However, we know little about the drivers of public reactions to such adverse firm events. To generate new insights for academics and managers, we derive a set of hypotheses rooted in attribution theory and the t…	Attribution theory; Event study; Sentiment analysis; Supply chain risk management; Triple bottom line; Twitter data	Risk assessment; Risk management; Social networking (online); Supply chain management; Supply chains; Attribution theory; Event studies; Risks management; Sentiment analysis; Social media; Supply chain glitches; Supply chain risk management; Supply-chain risks; Triple Bottom Line; Twitter data; Sentiment analysis	Article	Final		Scopus	2-s2.0-85150189923
Weng Q.; Soh F.	Weng, Qin (57211332922); Soh, Franck (57220108832)	57211332922; 57220108832	The influence of project initiators’ person-to-person followership on project popularity in open source communities: The role of reach and importance	2023	Journal of Strategic Information Systems	32	2	101771				0	10.1016/j.jsis.2023.101771	https://www.scopus.com/inward/record.uri?eid=2-s2.0-85159574567&doi=10.1016%2fj.jsis.2023.101771&partnerID=40&md5=6d46468dcd643642bb8ce6f6ec3f22e3	Person-to-person (P2P) followership is an important aspect of major open source software (OSS) development platforms. In this age of social media platforms, P2P followership has significantly shaped the way users engage in OSS development by facilitating the establishment of connections among OSS users. Despite the prevalence of P2P followership, less is known about the impact of OSS project init…	Followership; Following; Open source software project; Project initiator; Social media; Social network	Large dataset; Open systems; Social networking (online); Statistical tests; Development platform; Followership; Following; Open source communities; Open source software projects; Open-source software development; Project initiator; Social media; Social media platforms; Social network; Open source software	Article	Final		Scopus	2-s2.0-85159574567
Salvador-Almela M.	Salvador-Almela, Marta (57223996070)	57223996070	The role of humanitarian celebrities in volunteer tourism: Exploring their representation on Instagram	2023	Journal of Hospitality and Tourism Management	55			228	239	11	0	10.1016/j.jhtm.2023.04.004	https://www.scopus.com/inward/record.uri?eid=2-s2.0-85153287351&doi=10.1016%2fj.jhtm.2023.04.004&partnerID=40&md5=d3302da975792556c764d190f03b719b	Humanitarian celebrities have become influencing agents within humanitarian aid-related contexts such as volunteer tourism, especially with the increase in social media platforms. However, few scholars have analysed the relationship between humanitarian celebrities and volunteer tourism in an online scenario. Therefore, this article explores how humanitarian celebrities portray volunteer tourism …	Decolonisation; Humanitarian celebrities; Humanitarianism; Instagram; Social media; Volunteer tourism		Article	Final		Scopus	2-s2.0-85153287351
Pang H.; Ruan Y.	Pang, Hua (57190377551); Ruan, Yang (58076514400)	57190377551; 58076514400	Determining influences of information irrelevance, information overload and communication overload on WeChat discontinuance intention: The moderating role of exhaustion	2023	Journal of Retailing and Consumer Services	72		103289				10	10.1016/j.jretconser.2023.103289	https://www.scopus.com/inward/record.uri?eid=2-s2.0-85147868830&doi=10.1016%2fj.jretconser.2023.103289&partnerID=40&md5=385849cfc77c1caeb75898f1b55f4b6e	Owing to the combined advancement of network technologies and smartphone equipments, WeChat has become particularly ubiquitous, affording younger generations with multifarious information, connectedness establishing, and interactive communication opportunities. Although a large and remain growing body of studies have investigated the antecedents of social media exhaustion, the potential influenci…	Communication overload; Information irrelevance; Social media exhaustion; WeChat; Younger generations	communication; conceptual framework; empirical analysis; information; research work; social media; young population	Article	Final		Scopus	2-s2.0-85147868830
Tafesse W.; Dayan M.	Tafesse, Wondwesen (36663136000); Dayan, Mumin (25228410100)	36663136000; 25228410100	Content creators' participation in the creator economy: Examining the effect of creators’ content sharing frequency on user engagement behavior on digital platforms	2023	Journal of Retailing and Consumer Services	73		103357				1	10.1016/j.jretconser.2023.103357	https://www.scopus.com/inward/record.uri?eid=2-s2.0-85151632004&doi=10.1016%2fj.jretconser.2023.103357&partnerID=40&md5=3fa7f696ea5b6a6ea0833aa8f7ab8bae	Content creators produce content around their interests, hobbies, and experiences and distribute and monetize it on digital platforms. This study, informed by two-factor theory, proposes an inverted U-shaped relationship between creators' content sharing frequency and user engagement behavior on digital platforms. The study further considers creator characteristics such as number of followers, nu…	Creators; Customer engagement behavior; Digital platforms; Influencers; Instagram	advertising; digitization; economic analysis; electronic commerce; information and communication technology; Internet; marketing; research work; social media; social network	Article	Final		Scopus	2-s2.0-85151632004
Li L.; Wen H.; Zhang Q.	Li, Lifang (57195739598); Wen, Hong (57218514338); Zhang, Qingpeng (36448087800)	57195739598; 57218514338; 36448087800	Characterizing the role of Weibo and WeChat in sharing original information in a crisis	2023	Journal of Contingencies and Crisis Management	31	2		236	248	12	0	10.1111/1468-5973.12433	https://www.scopus.com/inward/record.uri?eid=2-s2.0-85138007279&doi=10.1111%2f1468-5973.12433&partnerID=40&md5=af51dd618ad8b60235c9adbdfe84c6d8	Strategically differentiated managerial evidence of different social media platforms is of great importance to enhance crisis communication processes by balancing their strengths and weaknesses. This study aims to uncover the platform-specific situational information-sharing characteristics by differentiating the major types of information published in Weibo and WeChat during different phases of …	multiple platforms crisis communication; social media; topic modelling and supervised learning; Weibo and WeChat	China; communication; crisis management; empirical analysis; numerical model; social media; supervised learning; vaccine	Article	Final		Scopus	2-s2.0-85138007279
Al-Qaysi N.; Granić A.; Al-Emran M.; Ramayah T.; Garces E.; Daim T.U.	Al-Qaysi, Noor (57205206257); Granić, Andrina (6507922383); Al-Emran, Mostafa (56593108000); Ramayah, T. (57222416490); Garces, Edwin (29467445400); Daim, Tugrul U. (35565192000)	57205206257; 6507922383; 56593108000; 57222416490; 29467445400; 35565192000	Social media adoption in education: A systematic review of disciplines, applications, and influential factors	2023	Technology in Society	73		102249				7	10.1016/j.techsoc.2023.102249	https://www.scopus.com/inward/record.uri?eid=2-s2.0-85152593798&doi=10.1016%2fj.techsoc.2023.102249&partnerID=40&md5=57fb0794695184d28b4763ca3a3e97bf	Employing social media applications for instructional activities has become a trendy topic, with a relatively large number of studies published yearly. However, identifying the factors influencing social media adoption and having a clear taxonomy that guides further research are neglected in the extant literature. Understanding which specific disciplines use specific social media applications als…	Adoption; Higher education; Social media; Systematic review; TAM	Education computing; Adoption; Behavioral intention; Classifieds; High educations; Influential factors; Media application; Social media; Systematic Review; Technology acceptance model; Technology acceptance model”; higher education; literature review; social media; technology adoption; Social networking (online)	Article	Final		Scopus	2-s2.0-85152593798
Fernandes R.; Sousa B.B.; Fonseca M.; Oliveira J.	Fernandes, Raquel (58586853900); Sousa, Bruno Barbosa (57213681236); Fonseca, Manuel (56973453600); Oliveira, José (57205449564)	58586853900; 57213681236; 56973453600; 57205449564	Assessing the Impacts of Internal Communication: Employer Branding and Human Resources	2023	Administrative Sciences	13	6	155				1	10.3390/admsci13060155	https://www.scopus.com/inward/record.uri?eid=2-s2.0-85163754458&doi=10.3390%2fadmsci13060155&partnerID=40&md5=2a2309a69d5513d23908b950bae45d31	Human capital is considered the most important resource in any organization. However, most companies are concerned with external customer satisfaction, without devoting much attention to the satisfaction of their employees. Indisputably, employee satisfaction is fundamental and determines the success or failure of what the customer experiences. Technological developments have changed our lives an…	digital communication; employer branding; social media; social responsibility		Article	Final	All Open Access; Gold Open Access	Scopus	2-s2.0-85163754458
Tompos A.; Khair J.A.	Tompos, Anikó (58475848500); Khair, Jawad Abo (58476084100)	58475848500; 58476084100	The Impact of Social Media Relationships on e-WOM in Syria and Hungary	2023	Review of Applied Socio-Economic Research	25	1		52	65	13	0	10.54609/reaser.v25i1.335	https://www.scopus.com/inward/record.uri?eid=2-s2.0-85164171122&doi=10.54609%2freaser.v25i1.335&partnerID=40&md5=8108148461e9012096bb92abe018ed7e	Cultural values play a crucial role in the formation of individuals’ behaviour. With the emergence of social networking sites, which have formed a parallel world to the real world, the behaviour of individuals and their motives to engage in electronic word of mouth (eWOM) on social media platforms has become extremely important for brands. Due to a relative lack in studies focusing on the cultura…	cultural values; eWOM; social media; social relationship variables		Article	Final	All Open Access; Hybrid Gold Open Access	Scopus	2-s2.0-85164171122
Roulin N.; Liu Z.	Roulin, Nicolas (35230801900); Liu, Zhixin (58293860100)	35230801900; 58293860100	Job seekers' attitudes toward cybervetting in China: Platform comparisons and relationships with social media posting habits and individual differences	2023	International Journal of Selection and Assessment	31	2		347	354	7	0	10.1111/ijsa.12424	https://www.scopus.com/inward/record.uri?eid=2-s2.0-85149570921&doi=10.1111%2fijsa.12424&partnerID=40&md5=bb3155630f474c639459c945b931b08c	Cybervetting, or reviewing applicants' social media profiles, has become a central part of the hiring process for many organizations. Yet, extant cybervetting research is largely limited to Western platforms and samples. The present study examines the three core elements of attitudes toward cybervetting (ATC—perceived justice, privacy invasion, and face validity) using a sample of 200 Chinese job…	China; cybervetting; QQ; social media; WeChat; Weibo		Article	Final		Scopus	2-s2.0-85149570921
Wang X.; Cheng M.; Li S.; Jiang R.	Wang, Xiaowei (57222159653); Cheng, Mingming (55955041400); Li, Shanshi (56411167300); Jiang, Ruochen (57195126783)	57222159653; 55955041400; 56411167300; 57195126783	The interaction effect of emoji and social media content on consumer engagement: A mixed approach on peer-to-peer accommodation brands	2023	Tourism Management	96		104696				7	10.1016/j.tourman.2022.104696	https://www.scopus.com/inward/record.uri?eid=2-s2.0-85143142026&doi=10.1016%2fj.tourman.2022.104696&partnerID=40&md5=337297a200354e912ecaad23f91f86f4	This study examines how the interaction between emoji (emotional vs semantic) and social media content (aesthetic experience vs promotion) influences consumer engagement in tourism brands' digital communication. Based on real Twitter data and an online experiment, our results show that, for aesthetic experience content, emotional emoji elicits more consumer engagement than semantic emoji does. Mo…	Consumer engagement; Emojis; Peer-to-peer accommodation; Textual paralanguage; Twitter	consumption behavior; marketing; social media; theoretical study; tourism	Article	Final		Scopus	2-s2.0-85143142026
Bargoni A.; Ballerini J.; Vrontis D.; Ferraris A.	Bargoni, Augusto (57474062700); Ballerini, Jacopo (57385877300); Vrontis, Demetris (57195339008); Ferraris, Alberto (56168763600)	57474062700; 57385877300; 57195339008; 56168763600	To be (family) or not to be (family): the familiness effect over brand authenticity posts on social media and consumer engagement relationship	2023	Journal of Product and Brand Management	32	5		713	736	23	3	10.1108/JPBM-11-2021-3722	https://www.scopus.com/inward/record.uri?eid=2-s2.0-85144077993&doi=10.1108%2fJPBM-11-2021-3722&partnerID=40&md5=5b1e9683f5a5979ca19b64043d1c49ed	Purpose: This paper aims to explore the impact of brand authenticity dimensions (i.e. aesthetic, symbolism, heritage, originality, quality commitment and virtue) on consumer engagement in the context of social media. This study answers to the need of scholars to understand consumer behaviour towards family and non-family firms’ brand authenticity constructs and for practitioners to find the corre…	Brand authenticity; Brand management; Consumer engagement; Digital; Family firms; Social media		Article	Final	All Open Access; Green Open Access; Hybrid Gold Open Access	Scopus	2-s2.0-85144077993
Aracil-Jordá J.; Clemente-Almendros J.-A.; Jiménez-Zarco A.-I.; González-González I.	Aracil-Jordá, Jorge (57223124503); Clemente-Almendros, Jose-Antonio (57190760294); Jiménez-Zarco, Ana-Isabel (16238829000); González-González, Inés (36554131700)	57223124503; 57190760294; 16238829000; 36554131700	Improving the social performance of women-led microenterprises: The role of social media marketing actions	2023	Technological Forecasting and Social Change	191		122484				0	10.1016/j.techfore.2023.122484	https://www.scopus.com/inward/record.uri?eid=2-s2.0-85150765988&doi=10.1016%2fj.techfore.2023.122484&partnerID=40&md5=bd29a6861a6280f07f9fe2d41a37c8b9	Taking the digital marketing activities carried out by female-led microenterprises as its jumping-off point, this paper aims to accomplish two main goals: firstly, to analyze the effects of social media marketing (SMM) actions on social performance (SP) and, secondly, to determine whether the qualities of female microentrepreneurs have an impact on the SMM-SP relationship. Entrepreneurship afford…	Microenterprise; Social media marketing; Social performance; Woman entrepreneur	Commerce; Economic and social effects; Social networking (online); Digital marketing; Financial resources; Marketing activities; Micro-enterprises; Microentrepreneurs; Social media marketings; Social performance; Solid works; Women entrepreneurs; Work-life balance; entrepreneur; human capital; marketing; microenterprise; social media; womens status; Marketing	Article	Final		Scopus	2-s2.0-85150765988
Fu Y.; Fisher M.	Fu, Youran (58312192500); Fisher, Marshall (7403500755)	58312192500; 7403500755	The Value of Social Media Data in Fashion Forecasting	2023	Manufacturing and Service Operations Management	25	3		1136	1154	18	0	10.1287/msom.2023.1193	https://www.scopus.com/inward/record.uri?eid=2-s2.0-85161654815&doi=10.1287%2fmsom.2023.1193&partnerID=40&md5=394e53adc748cf803b701072293f2be3	Problem definition: How to use social media to predict style color and jeans fit sales for a retailer. Academic/practical relevance: Neither retail practice nor the academic literature provides a method for using social media to predict style color and jeans fit sales for a retailer. We present and validate a systematic approach for doing that. Methodology: Demand forecasting in the fashion indus…	business analytics; empirical operations management; retail operations	Color; Forecasting; Search engines; Ships; Social networking (online); Web crawler; Business analytics; Demand forecasting; Empirical operations managements; Fashion industry; Predictive power; Problem definition; Retail operations; Social media; Social media datum; Social media informations; Sales	Article	Final		Scopus	2-s2.0-85161654815
Zha W.; Ye Q.; Li J.; Ozbay K.	Zha, Wenbin (58172430000); Ye, Qian (57215795491); Li, Jian (57713542200); Ozbay, Kaan (6701457798)	58172430000; 57215795491; 57713542200; 6701457798	A social media Data-Driven analysis for transport policy response to the COVID-19 pandemic outbreak in Wuhan, China	2023	Transportation Research Part A: Policy and Practice	172		103669				2	10.1016/j.tra.2023.103669	https://www.scopus.com/inward/record.uri?eid=2-s2.0-85151791208&doi=10.1016%2fj.tra.2023.103669&partnerID=40&md5=420f4dd99e8ec8efa8a7bf3337a09ab2	Non-pharmacological interventions (NPI) such as social distancing and lockdown are essential in preventing and controlling emerging pandemic outbreaks. Many countries worldwide implemented lockdowns during the COVID-19 outbreaks. However, due to the lack of prior experience and knowledge about the pandemic, it is challenging to deal with short-term polices decision-making due to the highly stocha…	Jaccard Distance; Latent Dirichlet Allocation; Pandemics; Social Media Data; Urban Transport Policy	China; Hubei; Wuhan; Behavioral research; COVID-19; Feedback; Locks (fasteners); Sentiment analysis; Social networking (online); Statistics; Stochastic systems; Data-driven analysis; Jaccard distance; Latent Dirichlet allocation; Pandemic; Prior-knowledge; Response analysis; Social media; Social media datum; Transport policy; Urban transport policies; COVID-19; epidemic; health risk; lockdown; po…	Article	Final	All Open Access; Bronze Open Access; Green Open Access	Scopus	2-s2.0-85151791208
Fernando A.G.; Aw E.C.-X.	Fernando, Angeline Gautami (56041252700); Aw, Eugene Cheng-Xi (57203209139)	56041252700; 57203209139	What do consumers want? A methodological framework to identify determinant product attributes from consumers’ online questions	2023	Journal of Retailing and Consumer Services	73		103335				5	10.1016/j.jretconser.2023.103335	https://www.scopus.com/inward/record.uri?eid=2-s2.0-85150364008&doi=10.1016%2fj.jretconser.2023.103335&partnerID=40&md5=599b64527f2a98d15cc3558d70d040e7	[No abstract available]	Consumer questions; Determinant attributes; Hierarchical timeseries; marketing intelligence; Q&A features; seeded LDA; Sequence pattern mining; Social media	conceptual framework; consumption behavior; data mining; marketing; social media	Article	Final		Scopus	2-s2.0-85150364008
Pamment J.	Pamment, James (42662169100)	42662169100	How the Kremlin circumvented EU sanctions on Russian state media in the first weeks of the illegal invasion of Ukraine	2023	Place Branding and Public Diplomacy	19	2		200	205	5	0	10.1057/s41254-022-00275-1	https://www.scopus.com/inward/record.uri?eid=2-s2.0-85139079423&doi=10.1057%2fs41254-022-00275-1&partnerID=40&md5=706edbfcb294a540d11e0f590b7fa528	This forum article is about the EU’s sanctions levelled at Russian state media, and the steps the Kremlin took to ensure its war propaganda continued to reach Europe. The article examines Kremlin efforts to coordinate cross-platform influence operations on Telegram, as well as the role of digital diplomacy accounts in partially replacing state media reach. This leads to a discussion on the role o…	Circumvention; Digital diplomacy; Disruption; Information war; Sanctions; Social media		Article	Final	All Open Access; Hybrid Gold Open Access	Scopus	2-s2.0-85139079423
Selivanova G.	Selivanova, Galina (57210142928)	57210142928	Tweeting in the ‘Expert Bubble’: Social Media Engagement of German Private Environmental Foundations	2023	Voluntas	34	3		540	551	11	1	10.1007/s11266-022-00484-5	https://www.scopus.com/inward/record.uri?eid=2-s2.0-85127696190&doi=10.1007%2fs11266-022-00484-5&partnerID=40&md5=871dffac7df6e7423cb8678e65f52d93	This paper explores Twitter adoption and social media engagement of private German environmental foundations. The study follows Lovejoy and Saxton’s (2012) approach to the hierarchy of social media engagement. It demonstrates the domination of an information provision role on Twitter and the almost equal relevance of action mobilizations and community building posts. At the same time, the study s…	Environmental foundations; Germany; Social media; Twitter	Germany; civil society; communication; community development; information; politics; social media	Article	Final	All Open Access; Hybrid Gold Open Access	Scopus	2-s2.0-85127696190
Garcia C.; Rabadi G.; Abujaber D.; Seck M.	Garcia, Christopher (55842876300); Rabadi, Ghaith (6507895098); Abujaber, Dia (57890041800); Seck, Mamadou (35367147800)	55842876300; 6507895098; 57890041800; 35367147800	Supporting Humanitarian Crisis Decision Making with Reliable Intelligence Derived from Social Media Using AI	2023	Journal of Homeland Security and Emergency Management	20	2	jhsem-2021-0042	97	131	34	0	10.1515/jhsem-2021-0042	https://www.scopus.com/inward/record.uri?eid=2-s2.0-85151318815&doi=10.1515%2fjhsem-2021-0042&partnerID=40&md5=b34d0914a30c5fb19be3912e542df3bd	Recent advances in the field of artificial intelligence bring promising new capabilities that can substantially improve our ability to manage complex and evolving situations in the face of uncertainty. Humanitarian crises exemplify such situations, and the pervasiveness of social media renders it one of the most abundant sources of real-time information available. However, it is quite a difficult…	computer vision; humanitarian crisis; information fusion; natural language processing; social media		Article	Final		Scopus	2-s2.0-85151318815
Harris E.E.; Neely D.G.; Saxton G.D.	Harris, Erica E. (55258831300); Neely, Daniel G. (34978918800); Saxton, Gregory D. (55894326600)	55258831300; 34978918800; 55894326600	Social media, signaling, and donations: testing the financial returns on nonprofits’ social media investment	2023	Review of Accounting Studies	28	2		658	688	30	3	10.1007/s11142-021-09651-3	https://www.scopus.com/inward/record.uri?eid=2-s2.0-85119065792&doi=10.1007%2fs11142-021-09651-3&partnerID=40&md5=800bcdc4582e9d35bc153472c85db49f	Social media outlets provide nonprofit organizations the opportunity of opening new communication and disclosure channels. Organizations must decide whether to set up these channels. They—and in turn their target audiences—must also decide how much to use social media. In this study, we test a novel multi-level signaling theory framework to examine the relationship between social media investment…	Charities; D60; D64; Donations; L30; M41; Nonprofits; Signaling theory; Social media		Article	Final		Scopus	2-s2.0-85119065792
Zafar A.U.; Shahzad M.; Ashfaq M.; Shahzad K.	Zafar, Abaid Ullah (57208344137); Shahzad, Mohsin (57208346585); Ashfaq, Muhammad (56122646100); Shahzad, Khuram (57200124275)	57208344137; 57208346585; 56122646100; 57200124275	Forecasting impulsive consumers driven by macro-influencers posts: Intervention of followers' flow state and perceived informativeness	2023	Technological Forecasting and Social Change	190		122408				1	10.1016/j.techfore.2023.122408	https://www.scopus.com/inward/record.uri?eid=2-s2.0-85148330819&doi=10.1016%2fj.techfore.2023.122408&partnerID=40&md5=4530ecfff1a59605af99518f8133bee4	Social media influencers have been persuading their followers' shopping experiences according to their reach; however, limited studies unveil the influence of macro-influencers (MIFs) on followers' impulsive decisions. This research divulges the role of MIFs posts' characteristics in impulsive urges through the perceptive route based on the self-determination theory and stimulus-organism-response…	Authenticity of posts; Flow state; Macro-influencers; Perceived informativeness; Urge to buy impulsively; Visual appeal of posts	Technological forecasting; Authenticity of post; Flow state; Informativeness; Macro-influencer; Perceived informativeness; Perceived risk; Post interventions; Urge to buy impulsively; Visual appeal of post; Visual appeals; data set; perception; shopping activity; social media; strategic approach; visual analysis; Authentication	Article	Final		Scopus	2-s2.0-85148330819
Seddigh M.R.; Targholizadeh A.; Shokouhyar S.; Shokoohyar S.	Seddigh, Mohammad Reza (57217058657); Targholizadeh, Aida (58157843500); Shokouhyar, Sajjad (55270251400); Shokoohyar, Sina (57214445718)	57217058657; 58157843500; 55270251400; 57214445718	Social media and expert analysis cast light on the mechanisms of underlying problems in pharmaceutical supply chain: An exploratory approach	2023	Technological Forecasting and Social Change	191		122533				0	10.1016/j.techfore.2023.122533	https://www.scopus.com/inward/record.uri?eid=2-s2.0-85150927795&doi=10.1016%2fj.techfore.2023.122533&partnerID=40&md5=332a42780a395d8285de35b12027ffba	Purpose: This study aims to identify the major underlying problems associated with pharmaceutical supply chains (PSC), and the mechanisms through which these issues are happening and propose the main solutions to them. This research also assesses the value of the data extracted from social media. Methodology: This study extracted data from Twitter and combines the power of an effective software (…	Big data analytics; Delphi; Pharmaceutical supply chain; Sentiment analysis; Supply chain management; Twitter data	Big data; Computer software; Data Analytics; Data mining; Decision making; High level languages; Sentiment analysis; Social networking (online); Supply chain management; Big data analytic; Data analytics; Decision makers; Delphi; DELPHI study; Expert analysis; Pharmaceutical supply chains; Sentiment analysis; Social media; Twitter data; data management; Delphi analysis; expert system; pharmaceuti…	Article	Final		Scopus	2-s2.0-85150927795
Dvoskin B.	Dvoskin, Brenda (57423421900)	57423421900	Expertise and Participation in the Facebook Oversight Board: From Reason to Will	2023	Telecommunications Policy	47	5	102463				1	10.1016/j.telpol.2022.102463	https://www.scopus.com/inward/record.uri?eid=2-s2.0-85140065723&doi=10.1016%2fj.telpol.2022.102463&partnerID=40&md5=9b4949682b0181ddb7c7d6d0176decb8	This paper explores two strategies that the Facebook Oversight Board has available to build its own legitimacy. It argues that the Board's members perform as apolitical decision-makers. With that goal, the Board has portrayed international human rights law as a set of exogenous and universal principles that human rights experts can translate and implement on social media. The paper suggests that,…		Decision making; Social aspects; Board members; Civil society; Decision makers; Facebook; Human rights; Online speech; Power; Social media; Social networking (online)	Article	Final		Scopus	2-s2.0-85140065723
Rozario A.M.; Vasarhelyi M.A.; Wang T.	Rozario, Andrea M. (57201665821); Vasarhelyi, Miklos A. (6602769766); Wang, Tawei (57224686186)	57201665821; 6602769766; 57224686186	On the Use of Consumer Tweets to Assess the Risk of Misstated Revenue in Consumer-Facing Industries: Evidence from Analytical Procedures	2023	Auditing	42	2		207	229	22	1	10.2308/AJPT-2020-078	https://www.scopus.com/inward/record.uri?eid=2-s2.0-85163097435&doi=10.2308%2fAJPT-2020-078&partnerID=40&md5=099416fe2b9985876c7a09e7e1dc32b1	We examine whether consumer-generated tweets about purchases (interest) and sentiment are useful in assessing the risk of misstated revenue in the planning stage of the audit, as reflected in improvements to analytical procedures, for firms in consumer-facing industries. We obtain consumer-generated tweeting activities from 2012 to 2017 for 76 companies in 20 consumer-facing industries from a dat…	analytical procedures; audit risk assessment; externally available information; nonfinancial information; social media		Article	Final		Scopus	2-s2.0-85163097435
Hietala I.	Hietala, Iida (57217424830)	57217424830	Nurturing an aesthetic tribe: Consuming and (re)producing ‘Quarantine Art’	2023	Marketing Theory	23	2		295	320	25	1	10.1177/14705931221138613	https://www.scopus.com/inward/record.uri?eid=2-s2.0-85142098673&doi=10.1177%2f14705931221138613&partnerID=40&md5=7ae5f59d4225043467b6aedeb415b40a	This article explores ‘quarantine art’ – an Instagram challenge of recreating well-known artworks in self-isolation for the consumption of others – to investigate how people come together on social media to form an aesthetic tribe of consumer-producers. Drawing on a mixed-method qualitative approach, it presents netnographic observations and participant interviews subjected to representational an…	aesthetics; Arts consumption; feminist post-postmodernism; reproduction; social media		Article	Final	All Open Access; Green Open Access; Hybrid Gold Open Access	Scopus	2-s2.0-85142098673
Arthur T.O.	Arthur, Tori Omega (57219389680)	57219389680	White Travel Imaginary and Media Contestations of Race	2023	Annals of Tourism Research	100		103546				0	10.1016/j.annals.2023.103546	https://www.scopus.com/inward/record.uri?eid=2-s2.0-85151462579&doi=10.1016%2fj.annals.2023.103546&partnerID=40&md5=99d659b217c39ef9a3615cc3fca4ba9b	Representations of Black travelers are often missing from travel media in favor of white able-bodied cisgender women and men. Lack of representation is a component of the white travel imaginary, a technological and physical as well as an epistemological and ontological convention that marginalizes Black experience in travel media. This study explicates a new theoretical paradigm for analyzing how…	digital space; race; representation; social media; white travel imaginary	black population; social media; tourism	Article	Final		Scopus	2-s2.0-85151462579
Badran A.; Tanner S.; Alton D.	Badran, Amer (58344507100); Tanner, Sean (57204762504); Alton, Dave (57465531400)	58344507100; 57204762504; 57465531400	Organisational identity development by entrepreneurial firms using social media: a process-based model	2023	Journal of Business and Industrial Marketing	38	8		1689	1709	20	0	10.1108/JBIM-03-2022-0137	https://www.scopus.com/inward/record.uri?eid=2-s2.0-85147522316&doi=10.1108%2fJBIM-03-2022-0137&partnerID=40&md5=3d37102169018a7709c80a52936a0118	Purpose: This paper aims to explore how entrepreneurs use social media (SM) to develop their organisational identity within business networks. Design/methodology/approach: A single embedded case study was used comprising a case firm entrepreneur and eight connected network actors within an artisan food context in Ireland. Data was collected using an in-depth interview complemented with content an…	Embedded case study; Entrepreneurship; Identity development processes; Organisational identity development; Social media		Article	Final	All Open Access; Hybrid Gold Open Access	Scopus	2-s2.0-85147522316
Li C.; Lin A.-P.; Lu H.	Li, Congcong (57189344963); Lin, An-Ping (57188806021); Lu, Hai (36606628300)	57189344963; 57188806021; 36606628300	The effect of social skills on analyst performance	2023	Contemporary Accounting Research	40	2		1418	1447	29	0	10.1111/1911-3846.12855	https://www.scopus.com/inward/record.uri?eid=2-s2.0-85156236289&doi=10.1111%2f1911-3846.12855&partnerID=40&md5=86ffe48bb6b7a8f603da2a79545f4ccf	Social skills are important but difficult to measure. So far, few empirical studies have examined the effect of social skills on the performance of professionals. Using the number of LinkedIn connections as a proxy for social skills, we investigate the effect of financial analysts' social skills on their performance. We use multiple ways to validate the measure of social skills and show that anal…	analysts; connections; labor market; social media; social skills		Article	Final	All Open Access; Green Open Access; Hybrid Gold Open Access	Scopus	2-s2.0-85156236289
Rusli N.; Nordin N.Z.; Ak Matusin A.M.R.; Yusof J.N.; Rosley M.S.F.; Ling G.H.T.; Mohd Hussain M.H.; Abu Bakar S.Z.	Rusli, Noradila (56102536800); Nordin, Nor Zahida (58406648100); Ak Matusin, Ak Mohd Rafiq (57221596961); Yusof, Janatun Naim (57223176252); Rosley, Muhammad Solehin Fitry (55933940600); Ling, Gabriel Hoh Teck (57222541994); Mohd Hussain, Muhammad Hakimi (57216125056); Abu Bakar, Siti Zalina (58318659700)	56102536800; 58406648100; 57221596961; 57223176252; 55933940600; 57222541994; 57216125056; 58318659700	Geospatial Mapping of Suicide-Related Tweets and Sentiments among Malaysians during the COVID-19 Pandemic	2023	Big Data and Cognitive Computing	7	2	63				0	10.3390/bdcc7020063	https://www.scopus.com/inward/record.uri?eid=2-s2.0-85163591484&doi=10.3390%2fbdcc7020063&partnerID=40&md5=9edea15de9c413b34e43e177c15e9e38	The government enacted the Movement Control Order (MCO) to curb the spread of the COVID-19 pandemic in Malaysia, restricting movement and shutting down several commercial enterprises around the nation. The crisis, which lasted over two years and featured a few MCOs, had an impact on Malaysians’ mental health. This study aimed to understand the context of using the word “suicide” on Twitter among …	data mining; geospatial; GIS; mapping; sentiment analysis; social media; spatial pattern; suicide; Twitter	Cost effectiveness; COVID-19; Data mining; Geographic information systems; Mapping; Social aspects; Social networking (online); Geo-spatial; Geospatial mapping; Malaysians; Mental health; Movement control; Sentiment analysis; Social media; Spatial patterns; Suicide; Twitter; Sentiment analysis	Article	Final	All Open Access; Gold Open Access	Scopus	2-s2.0-85163591484
Lundgaard D.; Etter M.	Lundgaard, Daniel (57224779847); Etter, Michael (57216023826)	57224779847; 57216023826	Everyday Talk on Twitter: Informal Deliberation About (Ir-)responsible Business Conduct in Social Media Arenas	2023	Business and Society	62	6		1201	1247	46	1	10.1177/00076503221139838	https://www.scopus.com/inward/record.uri?eid=2-s2.0-85144454349&doi=10.1177%2f00076503221139838&partnerID=40&md5=0054e0c9eda2716ebd255298228b6c74	Recent research has damped initial promises for democratic deliberation in social media arenas. Empirical studies find only low degrees of direct reciprocal interaction among participants, a lack of consensus orientation, and accelerated forms of communication that fail to meet traditional ideals of deliberation. In line with recent literature, we argue that traditional deliberative ideals are to…	corporate social responsibility; deliberation; deliberativeness; everyday talk; social media		Article	Final		Scopus	2-s2.0-85144454349
Martín-Rojas R.; Garrido-Moreno A.; García-Morales V.J.	Martín-Rojas, Rodrigo (49964142600); Garrido-Moreno, Aurora (24280430000); García-Morales, Víctor J. (6602433912)	49964142600; 24280430000; 6602433912	Social media use, corporate entrepreneurship and organizational resilience: A recipe for SMEs success in a post-Covid scenario	2023	Technological Forecasting and Social Change	190		122421				1	10.1016/j.techfore.2023.122421	https://www.scopus.com/inward/record.uri?eid=2-s2.0-85148539639&doi=10.1016%2fj.techfore.2023.122421&partnerID=40&md5=0bd2dd74ba8c8856388c6ccb1c5e0315	The strategic use of social media tools facilitates firms' entrepreneurial capabilities, enabling them to become more innovative, increasing their proactivity, and helping them to renew themselves internally. In today's turbulent landscape, organizational resilience has emerged as a key variable for responding to external challenges and facing uncertainty. In this context, our study aims to analy…	Corporate entrepreneurship; Organizational resilience; SMEs; Social media	Spain; Corporate entrepreneurship; Firm Performance; Key variables; Media use; Organisational; Organizational resilience; Proactivity; SME; Social media; Social media tools; entrepreneur; industrial performance; numerical model; small and medium-sized enterprise; social media; Social networking (online)	Article	Final		Scopus	2-s2.0-85148539639
Yavuz Ş.; Tire E.	Yavuz, Şenay (58041525100); Tire, Engin (58041600300)	58041525100; 58041600300	A survey of corporate communication professionals' perspective on social listening and analytics	2023	Corporate Communications	28	4		564	581	17	1	10.1108/CCIJ-03-2022-0036	https://www.scopus.com/inward/record.uri?eid=2-s2.0-85145501804&doi=10.1108%2fCCIJ-03-2022-0036&partnerID=40&md5=30aa9ab0338c7b1fab8e0ef2976a0767	Purpose: The present research aimed to identify the motivations, needs, wants, preferences and limitations of corporate professionals with regard to business social analytics. Design/methodology/approach: Online interviews were conducted with 26 professionals the majority of whom work at the management level at 20 reputable corporations in Turkey. Both qualitative and quantitative data was collec…	Business social analytics; Social listening; Social media; Social monitoring		Article	Final		Scopus	2-s2.0-85145501804
De Rosis S.; Lopreite M.; Puliga M.; Vainieri M.	De Rosis, Sabina (56790062800); Lopreite, Milena (36559979400); Puliga, Michelangelo (15077156900); Vainieri, Milena (25422962600)	56790062800; 36559979400; 15077156900; 25422962600	Analyzing the emotional impact of COVID-19 with Twitter data: Lessons from a B-VAR analysis on Italy	2023	Socio-Economic Planning Sciences	87		101610				0	10.1016/j.seps.2023.101610	https://www.scopus.com/inward/record.uri?eid=2-s2.0-85159891176&doi=10.1016%2fj.seps.2023.101610&partnerID=40&md5=239d1040fc2166179bf0593971428d77	The novel coronavirus 2019 revolutionized the way of living and the communication of people making social media a popular tool to express concerns and perceptions. Starting from this context we built an original database based on the Twitter users’ emotions shown in the early weeks of the pandemic in Italy. Specifically, using a single index we measured the feelings of four groups of stakeholders…	B-VAR models; COVID-19; Crisis management; Health policy; Positive/negative outbreak indices; Twitter	Italy; Lombardy; Bayesian analysis; COVID-19; crisis management; health policy; social media; vector autoregression	Article	Final	All Open Access; Green Open Access; Hybrid Gold Open Access	Scopus	2-s2.0-85159891176
Horng J.-S.; Liu C.-H.; Chou S.-F.; Yu T.-Y.; Ng Y.-L.	Horng, Jeou-Shyan (7103277790); Liu, Chih-Hsing (57233625200); Chou, Sheng-Fang (55322967500); Yu, Tai-Yi (7401861648); Ng, Yen-Ling (57223211436)	7103277790; 57233625200; 55322967500; 7401861648; 57223211436	Modelling competitive advantage using the concepts of big data and social media to develop a sustainability strategy	2023	Tourism Review	78	3		712	725	13	1	10.1108/TR-01-2022-0012	https://www.scopus.com/inward/record.uri?eid=2-s2.0-85135570940&doi=10.1108%2fTR-01-2022-0012&partnerID=40&md5=6c3b7073b748ad313867ba9bb75688c1	Purpose: This study aims to propose an integrated moderated mediation model to examine the process by which hotels obtain competitive advantage from the perspective of hotel managers. Design/methodology/approach: After obtaining the agreement of the participants, a total of 560 candidates, all of whom were hotel managers, completed a survey administered online over a three-month period from Novem…	Analytics capabilities; Big data; Knowledge management; Social media; Sustainability		Article	Final		Scopus	2-s2.0-85135570940
Sun Y.; Ding Z.; Zhang Z.	Sun, Yuan (36995074400); Ding, Zhebin (57216464165); Zhang, Zuopeng (57924154800)	36995074400; 57216464165; 57924154800	Enterprise Social Media in Workplace: Innovative Use Cases in China	2023	IEEE Transactions on Engineering Management	70	7		2447	2462	15	4	10.1109/TEM.2020.2998160	https://www.scopus.com/inward/record.uri?eid=2-s2.0-85141382729&doi=10.1109%2fTEM.2020.2998160&partnerID=40&md5=a41017f95f752b69ade94ea0ad81efe1	Recent years have witnessed great progress in the adoption and use of emerging information technologies (ITs) in China. The growing popularity of enterprise social media (ESM) in Chinese enterprises and the resulted innovation practices offer a great opportunity to unearth and explicate related theories and assumptions. In this article, we employ the organizational information processing theory (…	Case study; enterprise social media (ESM); innovative; organizational information processing theory (OIPT); use cases	Job analysis; Social sciences computing; Case-studies; Enterprise social medium; Information processing theories; Innovative; Organizational information processing; Organizational information processing theory; Social media; Social networking (online); Task analysis; Use case; Social networking (online)	Article	Final		Scopus	2-s2.0-85141382729
Chiesa G.; Boffa M.; Lanza C.; Baldoni V.; Fabiani F.; Ravera A.	Chiesa, Giacomo (55850673400); Boffa, Matteo (57407169700); Lanza, Chiara (57772978600); Baldoni, Vincenzo (57201382196); Fabiani, Federico (58167098700); Ravera, Arianna (57773327100)	55850673400; 57407169700; 57772978600; 57201382196; 58167098700; 57773327100	Automatic identification of urban functions via social mining	2023	Cities	137		104262				0	10.1016/j.cities.2023.104262	https://www.scopus.com/inward/record.uri?eid=2-s2.0-85151468675&doi=10.1016%2fj.cities.2023.104262&partnerID=40&md5=48e8e331cc01ef70c823bafbb051498d	Social network users upload billions of geo-referenced data daily, such as photos, videos, and descriptions. While sharing the users' daily moments, these contents can provide distributed and, compared to traditional collections, real-time insights into the interactions between humans and the territory. This paper presents a new methodology to leverage geo-referenced data, linking latent technolo…	Picture classification; Smart city; Social mining; Unsupervised clustering; Urban data; Urban perception	Italy; Piedmont [Italy]; Torino [Piedmont]; Turin; algorithm; GIS; identification method; image analysis; perception; pipeline; smart city; social media; urban society	Article	Final		Scopus	2-s2.0-85151468675
Ren L.; Lee S.K.; Chun S.	Ren, Linan (58305404700); Lee, Seok Kee (55901679300); Chun, Sungyong (57215543598)	58305404700; 55901679300; 57215543598	The effects of influencer type, regulatory focus, and perceived authenticity on consumers' purchase intention	2023	International Journal of Consumer Studies	47	4		1241	1255	14	2	10.1111/ijcs.12898	https://www.scopus.com/inward/record.uri?eid=2-s2.0-85146919539&doi=10.1111%2fijcs.12898&partnerID=40&md5=cdad461750425fe80da46dadc28c0c22	Companies often use influencers to promote their products, and many celebrities have expanded their activities on social media as influencers. In this work, we classified influencers into celebrity and noncelebrity groups and analyzed how they affect consumers' purchase intention. We also analyzed how psychological variables, such as regulatory focus and perceived authenticity affect this process…	influencer marketing; influencer type; perceived authenticity; regulatory focus; social media		Article	Final		Scopus	2-s2.0-85146919539
Chen S.; Wu Y.; Deng F.; Zhi K.	Chen, Si (57356606500); Wu, Yajun (58159756000); Deng, Fengyi (57376981300); Zhi, Kuiyun (57103086900)	57356606500; 58159756000; 57376981300; 57103086900	How does ad relevance affect consumers' attitudes toward personalized advertisements and social media platforms? The role of information co-ownership, vulnerability, and privacy cynicism	2023	Journal of Retailing and Consumer Services	73		103336				1	10.1016/j.jretconser.2023.103336	https://www.scopus.com/inward/record.uri?eid=2-s2.0-85151026449&doi=10.1016%2fj.jretconser.2023.103336&partnerID=40&md5=c300ed11339c7376530202318b0beb1b	Consumers' responses to the use of their personal data for personalized advertising by platform providers are paradoxical. Drawing from psychological ownership theory and the collective information boundary, this study examines how the social relevance and personal relevance of ads impact consumers' attitudes toward advertisements and social media platforms. Basing on 350 responses, we confirm th…	Ad relevance; Information co-ownership; Personalization; Privacy cynicism; Vulnerability	advertising; attitudinal survey; consumption behavior; information and communication technology; perception; psychology; social behavior; social media; vulnerability	Article	Final		Scopus	2-s2.0-85151026449
Gamal D.; Alfonse M.; Jiménez-Zafra S.M.; Aref M.	Gamal, Donia (57202038233); Alfonse, Marco (57039027100); Jiménez-Zafra, Salud María (57148438100); Aref, Mostafa (35576465900)	57202038233; 57039027100; 57148438100; 35576465900	Intelligent Multi-Lingual Cyber-Hate Detection in Online Social Networks: Taxonomy, Approaches, Datasets, and Open Challenges	2023	Big Data and Cognitive Computing	7	2	58				0	10.3390/bdcc7020058	https://www.scopus.com/inward/record.uri?eid=2-s2.0-85163609615&doi=10.3390%2fbdcc7020058&partnerID=40&md5=ecb3140dbfa06a2a533029127d82b6cc	Sentiment Analysis, also known as opinion mining, is the area of Natural Language Processing that aims to extract human perceptions, thoughts, and beliefs from unstructured textual content. It has become a useful, attractive, and challenging research area concerning the emergence and rise of social media and the mass volume of individuals’ reviews, comments, and feedback. One of the major problem…	cyber-hate; cyberbullying; machine learning; online social networks; sentiment analysis	Automation; Computer crime; E-learning; Linguistics; Machine learning; Social networking (online); Taxonomies; Cybe-hate; Cyber bullying; Human perception; Language processing; Machine-learning; Natural languages; Opinion mining; Sentiment analysis; Social media; Textual content; Sentiment analysis	Article	Final	All Open Access; Gold Open Access	Scopus	2-s2.0-85163609615
Karampatsas N.; Malekpour S.; Mason A.; Mavis C.P.	Karampatsas, Nikolaos (56044950500); Malekpour, Soheila (57266945500); Mason, Andrew (55225511700); Mavis, Christos P. (57201615863)	56044950500; 57266945500; 55225511700; 57201615863	Twitter investor sentiment and corporate earnings announcements	2023	European Financial Management	29	3		953	986	33	3	10.1111/eufm.12384	https://www.scopus.com/inward/record.uri?eid=2-s2.0-85135043609&doi=10.1111%2feufm.12384&partnerID=40&md5=5d3ae24ce2d83b3aa89171ed53cc2322	We examine the impact of firm-specific investor sentiment (FSIS) on stock returns for negative and positive earnings surprises. Using a measure constructed from firm-specific tweets, we find that FSIS has a greater impact on stock returns for negative relative to positive earnings surprises. We further show that the impact of FSIS is greater for firms whose valuation is uncertain and difficult to…	earnings surprises; investor sentiment; social media; StockTwits; Twitter		Article	Final		Scopus	2-s2.0-85135043609
Benjamin V.; Raghu T.S.	Benjamin, Victor (55387495900); Raghu, T.S. (36006673800)	55387495900; 36006673800	Augmenting Social Bot Detection with Crowd-Generated Labels	2023	Information Systems Research	34	2		487	507	20	2	10.1287/isre.2022.1136	https://www.scopus.com/inward/record.uri?eid=2-s2.0-85150201411&doi=10.1287%2fisre.2022.1136&partnerID=40&md5=4b56345218aefd01a5917002bc8209ea	Social media platforms are facing increasing numbers of cyber-adversaries seeking to manipulate online discourse by using social bots (i.e., social media software robots) to help automate and scale their attacks. Likewise, some social media users can identify social bot activity at varying degrees of confidence. In this research, human reactions to social bot messages are used to augment existing…	bot detection; deep learning; social bots; speech act theory	Botnet; Computation theory; Deep learning; Human computer interaction; Linguistics; Bot detections; Deep learning; Degree of confidence; Performance; Social bots; Social media; Social media platforms; Software robot; Speech act theory; Speech acts; Social networking (online)	Article	Final		Scopus	2-s2.0-85150201411
Mehra P.	Mehra, Payal (24478837700)	24478837700	Feature on Teaching and Technology: Teaching MBA Students Business Report Writing Using Social Media Technologies	2023	Business and Professional Communication Quarterly	86	2		207	230	23	0	10.1177/23294906231165569	https://www.scopus.com/inward/record.uri?eid=2-s2.0-85152929717&doi=10.1177%2f23294906231165569&partnerID=40&md5=b9e7a60f1e5cdd63439bcfdde4abb514	Data-driven decision making has now moved beyond its traditional domains—operations research, business economics, computer sciences, and business statistics—to “softer subjects,” such as human resource management, organization behavior, and business communication. In this context, teaching with technology encourages students to systematically apply domain knowledge to communicate across a wide va…	business communication pedagogy; data-analytic mindset; report writing; social media; Technology		Article	Final		Scopus	2-s2.0-85152929717
Takhar A.; Bebek G.; Jamal A.	Takhar, Amandeep (14628077400); Bebek, Gaye (57211438688); Jamal, Ahmad (7005757558)	14628077400; 57211438688; 7005757558	Activists of themselves: Liminality of Instagram and its role in the ethnic identity construction processes of third generation British Sikhs to their imagined identities	2023	International Journal of Information Management	70		102467				4	10.1016/j.ijinfomgt.2021.102467	https://www.scopus.com/inward/record.uri?eid=2-s2.0-85121802591&doi=10.1016%2fj.ijinfomgt.2021.102467&partnerID=40&md5=aa2c8cce2d539c70f242cbdfeb6f281b	As a result of the rapid evolution of computer culture, social media and networking websites now provide the primary socialisation platforms for individuals across the world. With characteristics such as transcending time, space, and even cultures, these platforms impact individuals through increased interactions. Although past research shows how social media impacts on individuals’ cultural affi…	Acculturation; Identity construction; Instagram; Liminal spaces; Social media marketing, Imagined identities	Marketing; Social networking (online); Space platforms; Acculturation; Construction process; Identity construction; Instagram; Liminal spaces; Social media; Social media marketings; Social medium marketing, imagined identity; Social-networking; Virtual spaces; Construction	Article	Final	All Open Access; Green Open Access	Scopus	2-s2.0-85121802591
Gao G.; Liu H.; Zhao K.	Gao, Ge (58164295900); Liu, Hongyan (35102691300); Zhao, Kang (36635367700)	58164295900; 35102691300; 36635367700	Live streaming recommendations based on dynamic representation learning	2023	Decision Support Systems	169		113957				1	10.1016/j.dss.2023.113957	https://www.scopus.com/inward/record.uri?eid=2-s2.0-85151293259&doi=10.1016%2fj.dss.2023.113957&partnerID=40&md5=bc368b2a32fc2207d3bd30de6c06c19f	As an emerging form of social media, live streaming services (e.g., Twitch and Clubhouse) allow users to interact with hosts and peers in real time while enjoying shows or participating in discussions. These platforms are also dynamic, with shows or discussions changing quickly inside a room and users frequently switching between rooms. To improve user engagement and experience on such platforms,…	Consumer path; Design science; Machine learning; Recommender systems	Consumer behavior; Learning systems; Machine learning; Media streaming; User profile; Affordance theories; Consumer path; Design science; Dynamic representation; Live streaming; Machine-learning; ON dynamics; Social media; Social-affordance; User behaviors; Recommender systems	Article	Final		Scopus	2-s2.0-85151293259
Yue C.A.; Men L.R.; Hart E.B.	Yue, Cen April (57208014594); Men, Linjuan Rita (48861910500); Hart, Erin Birx (58081006800)	57208014594; 48861910500; 58081006800	“Chief engagement officers?” A comparative study between U.S. corporate and nonprofit executive Leaders' social media communication strategies	2023	Nonprofit Management and Leadership	33	4		879	892	13	1	10.1002/nml.21551	https://www.scopus.com/inward/record.uri?eid=2-s2.0-85146942642&doi=10.1002%2fnml.21551&partnerID=40&md5=cdeae897b763796695224c0d373ea679	Organizational leaders are increasingly expected to be visible and communicative on social media with organizations' public. Drawing theory and literature from dialogic communication and leadership communication, this study analyzed and compared how corporate and nonprofit executive leaders capitalized on various dialogic principles and social presence strategies for engagement purposes. We conte…	dialogic communication; executive leaders; leadership communication; nonprofit; social media; social presence		Article	Final		Scopus	2-s2.0-85146942642
Lander C.; Harris R.; Garrido D.	Lander, Charlotte (58515292300); Harris, Rachel (58515065100); Garrido, Duarte (58515512400)	58515292300; 58515065100; 58515512400	Marketers should use social media to build trust in their brand, but they must know how to measure it	2023	Journal of Digital and Social Media Marketing	11	1		20	29	9	0		https://www.scopus.com/inward/record.uri?eid=2-s2.0-85166294787&partnerID=40&md5=673cc7443ca1b065cd6215c3cfe542ff	In a world where the cycle of distrust is growing and societal fears increasing, building trust within your business ecosystem should be more important than ever.Trust is the new scale that marketing teams need to measure against, if they want to be around in the future. Knowing how best to measure trust requires understanding not only how your brand earns it but also the value it places on it.Th…	consumer behaviour; digital marketing; insights; measurement; social media; trust		Article	Final		Scopus	2-s2.0-85166294787
Liu Q.; Huang M.; Zhao L.; Lee W.-S.	Liu, Qing (57866082200); Huang, Minghao (57916435400); Zhao, Lilu (57866898200); Lee, Woon-Seek (8869434200)	57866082200; 57916435400; 57866898200; 8869434200	The dispositional effects of holidays on investor sentiment: Therapeutic and hygienic	2023	Journal of Innovation and Knowledge	8	2	100358				0	10.1016/j.jik.2023.100358	https://www.scopus.com/inward/record.uri?eid=2-s2.0-85149830446&doi=10.1016%2fj.jik.2023.100358&partnerID=40&md5=059fdc7b57635af3cf1fec6f5c150cc2	Research in behavioral finance has shown that holidays affect investor sentiment, which in turn affects stock market returns and stock prices. These studies have focused on the relationship between holidays and stock prices and stock market returns, but little attention has been paid to how investor sentiment actually changes during holidays. This paper investigates the dispositional effects of h…	Holiday effects; Investor sentiment; Market closure; Natural language processing; Social media		Article	Final	All Open Access; Gold Open Access	Scopus	2-s2.0-85149830446
Burke G.T.; Omidvar O.; Spanellis A.; Pyrko I.	Burke, Gary T. (56481126200); Omidvar, Omid (56949061800); Spanellis, Agnessa (57218168777); Pyrko, Igor (57185672800)	56481126200; 56949061800; 57218168777; 57185672800	Making Space for Garbage Cans: How emergent groups organize social media spaces to orchestrate widescale helping in a crisis	2023	Organization Studies	44	4		569	592	23	7	10.1177/01708406221103969	https://www.scopus.com/inward/record.uri?eid=2-s2.0-85135266077&doi=10.1177%2f01708406221103969&partnerID=40&md5=8ad553f11c8308238296b5f78ab69694	During the Covid-19 pandemic, citizens self-organized at an unprecedented scale to support vulnerable people in neighbourhoods, towns and cities. Drawing on an in-depth study of an online volunteering group that emerged at the beginning of the pandemic and helped thousands of people in a city in the United Kingdom, we unpack how citizens co-construct social media spaces to orchestrate helping act…	crisis; emergent group; garbage can; partial organization; social media; spatiality		Article	Final	All Open Access; Green Open Access	Scopus	2-s2.0-85135266077
Liu W.; Yang A.; Shin J.; Li Y.; Sun J.; Qu Y.; Zhen L.; Min Kim H.; Dong C.	Liu, Wenlin (57195929345); Yang, Aimei (36573048500); Shin, Jieun (57209568045); Li, Yiqi (57208343096); Sun, Jingyi (57219848255); Qu, Yan (57207946686); Zhen, Lichen (57207355532); Min Kim, Hye (57555425200); Dong, Chuqing (57201055184)	57195929345; 36573048500; 57209568045; 57208343096; 57219848255; 57207946686; 57207355532; 57555425200; 57201055184	One Earth, One Humanity Versus the Virus: Examining the Global COVID-19 Social Partnership Communication Networks on Social Media	2023	International Journal of Business Communication	60	2		587	610	23	2	10.1177/23294884221114393	https://www.scopus.com/inward/record.uri?eid=2-s2.0-85135170602&doi=10.1177%2f23294884221114393&partnerID=40&md5=b0e606961ac2962b0e4e269fef1632af	The COVID-19 pandemic has posed severe challenges that require collaborative efforts from multi-sector organizations. Guided by an institutional theory framework that considers how both organizational fields and national level contexts affect organizations’ social partnership communication, the current study examines the COVID-19-related social partnership communication network on social media. T…	COVID-19 social partnership communication network; interorganizational alliances; national business system; social media		Article	Final		Scopus	2-s2.0-85135170602
Evans W.R.; Mullen D.M.; Burke-Smalley L.	Evans, W. Randy (9844581900); Mullen, Deborah M. (56857309300); Burke-Smalley, Lisa (56146679800)	9844581900; 56857309300; 56146679800	Coworker abuse in healthcare: voices of mistreated workers	2023	Journal of Health Organization and Management	37	2		236	249	13	0	10.1108/JHOM-05-2022-0131	https://www.scopus.com/inward/record.uri?eid=2-s2.0-85146730960&doi=10.1108%2fJHOM-05-2022-0131&partnerID=40&md5=07f630d809ad63cb00f65f4f73a68658	Purpose: The appalling abuse healthcare workers have endured from patients is long documented in the popular press and social media. Less explored in the healthcare management literature is workplace abuse that professional nurses experience from their coworkers. Design/methodology/approach: The authors use text-based first-hand accounts from nurses posting on Reddit (N = 75) to better understand…	Coworker abuse; Healthcare; Lateral mistreatment; Mindfulness; Nursing; Workplace mistreatment	Delivery of Health Care; Health Personnel; Hospitals; Humans; Occupational Stress; Workplace; administrative personnel; adult; article; coworker; female; frontline staff; health care management; health care organization; health care personnel; human; leadership; major clinical study; male; mindfulness; nurse; occupation; social media; thematic analysis; voice; workplace; health care delivery; hos…	Article	Final		Scopus	2-s2.0-85146730960
Sears J.; Cianfrone B.A.; Kellison T.	Sears, Jackson (58118963400); Cianfrone, Beth A. (14027920000); Kellison, Timothy (54996488000)	58118963400; 14027920000; 54996488000	Brand communication and the mass vaccination center: stadium, team and community perspectives	2023	International Journal of Sports Marketing and Sponsorship	24	2		241	258	17	0	10.1108/IJSMS-02-2022-0048	https://www.scopus.com/inward/record.uri?eid=2-s2.0-85139127740&doi=10.1108%2fIJSMS-02-2022-0048&partnerID=40&md5=a016cca89906cb1f50b915aafecca80a	Purpose: The usage of sport stadia for public service is increasingly common and may come in different forms. In the COVID-19 pandemic, this included sport entities hosting mass COVID-19 vaccinations at their stadiums. The purpose of this study was to examine the branding effects of a COVID-19 mass vaccination center as communicated by (1) a sport entity (i.e. stadium and its two teams) and (2) t…	Brand equity; Content analysis; COVID-19; Marketing; Qualitative; Social media; Sport communication; Sports venues		Article	Final		Scopus	2-s2.0-85139127740
Mathur M.; Lawrence D.; Chakravarty A.	Mathur, Manisha (36727744800); Lawrence, Danae (57981548500); Chakravarty, Anindita (25228501000)	36727744800; 57981548500; 25228501000	Leveraging consumer personality and social media marketing to improve a brand's social media equity	2023	International Journal of Consumer Studies	47	3		1076	1094	18	1	10.1111/ijcs.12888	https://www.scopus.com/inward/record.uri?eid=2-s2.0-85142617094&doi=10.1111%2fijcs.12888&partnerID=40&md5=274dcafe751b80dd0da9cc4033454c18	Consumer personality traits impact consumer actions, preferences, online behaviour and shopping motives. This study examines personality traits as drivers of social media equity by addressing the mechanisms under which consumer personality traits influence social media equity. We aim to combine consumer-level information with brand-level metrics to advance our understanding of consumers' associat…	consumer personality; five-factor model; social media; social media equity		Article	Final		Scopus	2-s2.0-85142617094
Mirbabaie M.; Stieglitz S.; Marx J.	Mirbabaie, Milad (56440203400); Stieglitz, Stefan (8982225800); Marx, Julian (57208785022)	56440203400; 8982225800; 57208785022	Negative Word of Mouth On Social Media: A Case Study of Deutsche Bahn’s Accountability Management	2023	Schmalenbach Journal of Business Research	75	1		99	117	18	0	10.1007/s41471-022-00152-w	https://www.scopus.com/inward/record.uri?eid=2-s2.0-85147338626&doi=10.1007%2fs41471-022-00152-w&partnerID=40&md5=c88cf74d38ae2ddf95d371e7b558883e	The advent of social media and its commodification have created a never-ending feedback loop between businesses and their customers. In this context, constant negative Word-of-Mouth (NWOM) may jeopardize a corporate image and cause defensiveness in corporate communication. This paper presents a case study of several customer service accounts of the railway company Deutsche Bahn on Twitter to inve…	Accountability; M30; Negative Word-of-Mouth; O35; Social Media; Twitter		Article	Final	All Open Access; Gold Open Access	Scopus	2-s2.0-85147338626
Tafesse W.; Wood B.P.	Tafesse, Wondwesen (36663136000); Wood, Bronwyn P. (57710912100)	36663136000; 57710912100	Social media influencers’ community and content strategy and follower engagement behavior in the presence of competition: an Instagram-based investigation	2023	Journal of Product and Brand Management	32	3		406	419	13	6	10.1108/JPBM-02-2022-3851	https://www.scopus.com/inward/record.uri?eid=2-s2.0-85139674889&doi=10.1108%2fJPBM-02-2022-3851&partnerID=40&md5=4dad2171da6597116cfe4d7fe117f877	Purpose: Drawing on insights from social influence theory, the MAIN model of digital media affordances and the literature on the attention economy, this study aims to investigate how social media influencers’ community and content strategy contribute to follower engagement behavior in the presence of competition. Design/methodology/approach: This study used a web-scraped data set of Instagram inf…	Comments; Community; Competition; Content; Likes; Social media		Article	Final		Scopus	2-s2.0-85139674889
Siegel L.A.; Tussyadiah I.; Scarles C.	Siegel, Lauren A. (57203536178); Tussyadiah, Iis (8286650200); Scarles, Caroline (24544838600)	57203536178; 8286650200; 24544838600	Exploring behaviors of social media-induced tourists and the use of behavioral interventions as salient destination response strategy	2023	Journal of Destination Marketing and Management	27		100765				1	10.1016/j.jdmm.2023.100765	https://www.scopus.com/inward/record.uri?eid=2-s2.0-85149069775&doi=10.1016%2fj.jdmm.2023.100765&partnerID=40&md5=1ff9fc412e6b8a562e9896816011720f	Social media platforms, like Instagram, have played a significant role in augmenting the profile of several previously obscure destinations. However, some of these places were subsequently ‘ruined’ due to related impacts associated with the type of visitor behaviors that are social media-induced. It is thus critical to better understand how to overcome such issues by discerning salient destinatio…	Behavioral intervention; Nudging; responsible Travel behavior; Social media; Sustainable tourism development; Visitor management		Article	Final	All Open Access; Green Open Access; Hybrid Gold Open Access	Scopus	2-s2.0-85149069775
Huang Q.; Lynn B.J.; Dong C.; Ni S.; Men L.R.	Huang, Qiongyao (57223865418); Lynn, Benjamin J. (57219163005); Dong, Chuqing (57201055184); Ni, Shijun (57402602600); Men, Linjuan Rita (48861910500)	57223865418; 57219163005; 57201055184; 57402602600; 48861910500	Relationship Cultivation via Social Media During the COVID-19 Pandemic: Evidence From China and the U.S	2023	International Journal of Business Communication	60	2		512	542	30	6	10.1177/23294884211067805	https://www.scopus.com/inward/record.uri?eid=2-s2.0-85122385037&doi=10.1177%2f23294884211067805&partnerID=40&md5=ef3e997ee96178784a5746046af1eaa4	This study explored the relationship cultivation and social media strategies companies used to cultivate relationships with their publics in two culturally distinct markets of China and the U.S. during the COVID-19 pandemic. A quantitative content analysis of Weibo (n = 756) and Twitter (n = 645) posts from Fortune 500 companies in China (n = 30) and the U.S. (n = 30) respectively was conducted t…	COVID-19; disaster communication; relationship; social media		Article	Final		Scopus	2-s2.0-85122385037
An W.; Wang L.; Zeng Y.-R.	An, Wuyue (57208760708); Wang, Lin (57193123129); Zeng, Yu-Rong (8866990400)	57208760708; 57193123129; 8866990400	Text-based soybean futures price forecasting: A two-stage deep learning approach	2023	Journal of Forecasting	42	2		312	330	18	4	10.1002/for.2909	https://www.scopus.com/inward/record.uri?eid=2-s2.0-85137931118&doi=10.1002%2ffor.2909&partnerID=40&md5=d180ce6f1876906b5e16297a2de81350	This paper investigates the soybean futures price prediction problem from a new perspective and proposes an effective prediction model named Two-Stage Hybrid Long Short-Term Memory (TSH-LSTM) by using text data from social media. First, the unstructured text is transformed into structured data by sentiment analysis and text classification methods. The improved sentiment score is computed by combi…	soybean futures price forecast; stepwise regression; text; two-stage LSTM	Classification (of information); Forecasting; Sentiment analysis; Social networking (online); Learning approach; Prediction modelling; Price forecasting; Price forecasts; Price prediction; Social media; Soybean future price forecast; Stepwise regression; Text; Two-stage LSTM; Long short-term memory	Article	Final		Scopus	2-s2.0-85137931118
He F.; Feng Y.; Feng L.	He, Feng (55183318600); Feng, Yaqian (57403737800); Feng, Lingbing (57034635700)	55183318600; 57403737800; 57034635700	Social media information dissemination and corporate bad news hoarding	2023	Accounting and Finance	63	S1		1503	1532	29	3	10.1111/acfi.12959	https://www.scopus.com/inward/record.uri?eid=2-s2.0-85130804573&doi=10.1111%2facfi.12959&partnerID=40&md5=dbe4514d4196067404c8364f55a3be6c	This paper investigates the role of social media in mitigating corporate bad news hoarding from a stock price crash risk perspective. Using a sample of public listed firms from 2008–2019, we find that social media (Guba) posts could significantly reduce firms’ stock price crash risks in the Chinese stock market. Furthermore, we find that the information intermediation function and complementary c…	corporate governance; Guba; social media; stock price crash risks		Article	Final		Scopus	2-s2.0-85130804573
Firoozi M.; Ku C.H.	Firoozi, Maryam (57204912343); Ku, Chih Hao (37119098600)	57204912343; 37119098600	Corporate accountability during crisis in the digitized era	2023	Accounting, Auditing and Accountability Journal	36	3		933	964	31	1	10.1108/AAAJ-04-2020-4509	https://www.scopus.com/inward/record.uri?eid=2-s2.0-85140305358&doi=10.1108%2fAAAJ-04-2020-4509&partnerID=40&md5=88f23481df11f40fd6ac616a1a7ebfb9	Purpose: Despite an increasing trend in adoption of social media by for-profit organizations and their chief executive officers (CEOs), there is little understanding of how these new channels of communication are incorporated into the broader communication domain of a firm to discharge accountability during a crisis, when accountability is of critical importance. More importantly, research on how…	Accountability; CEO; Crisis management; Data breach; Social media; Twitter		Article	Final		Scopus	2-s2.0-85140305358
Mumi A.; Leemanonwarachai T.	Mumi, Atthaphon (56246933500); Leemanonwarachai, Teeraporn (56247430600)	56246933500; 56247430600	Social media adoption through product diversification and market diversification: The dynamic capabilities perspective	2023	Humanities and Social Sciences Letters	11	2		238	248	10	0	10.18488/73.v11i2.3389	https://www.scopus.com/inward/record.uri?eid=2-s2.0-85168747612&doi=10.18488%2f73.v11i2.3389&partnerID=40&md5=63610555e1039c1aada28d5c7a557a4d	The literature highlights social media as an effective communication platform for firms to connect with potential customers. Although scholars have investigated various benefits of social media, limited studies have explored the antecedences of social media adoption for firms. Particularly, we lack an understanding of which firm strategies could affect social media adoption and how. Drawing on th…	Dynamic capabilities; Firm strategy; Logistic regression; Market diversification; Product diversification; Social media		Article	Final	All Open Access; Bronze Open Access	Scopus	2-s2.0-85168747612
Lin L.	Lin, Lu (58132985200)	58132985200	If you are in, you will understand: A new ‘dress code’ on TikTok is reframing lesbian teens’ safe space	2023	Fashion, Style and Popular Culture	10	2023-02-01		193	207	14	0	10.1386/fspc_00145_1	https://www.scopus.com/inward/record.uri?eid=2-s2.0-85149504882&doi=10.1386%2ffspc_00145_1&partnerID=40&md5=aa01668a2adc0976b3f02f5bbb8ef69a	I intend to offer in this article a visualized research of teenager lesbian style on TikTok and a discourse of queer safe spaces in networked contexts. Due to the influence of the queer feminist movement, the social acceptance of queerness has increased in most countries. Lesbian, gay, bisexual, transgender and questioning groups are no longer limited by the gay ‘dress code’, which is historicall…	digitalization; fashion practice; participatory culture; social media; teenager research; visual research		Article	Final		Scopus	2-s2.0-85149504882
Al Atiqi M.; Chang S.; Deguchi H.	Al Atiqi, Muhammad (57209271201); Chang, Shuang (24511967300); Deguchi, Hiroshi (7102514097)	57209271201; 24511967300; 7102514097	Simulating the influence of Facebook fan pages on individual attitudes toward vaccination using agent-based modelling	2023	Systems Research and Behavioral Science	40	3		595	610	15	0	10.1002/sres.2889	https://www.scopus.com/inward/record.uri?eid=2-s2.0-85135193217&doi=10.1002%2fsres.2889&partnerID=40&md5=762636286ffe1133d8361b7a8a4bcd69	The anti-vaccination movement is dangerous because of its influence on vaccine hesitancy. Nowadays, social media platforms become significant sources of anti-vaccination information; therefore, combating their proliferation needs to be addressed by the relevant authorities. Previous studies suggested two policies to mitigate the negative influence of anti-vaccination information online: attaching…	agent-based model; anti-vaccination; policy recommendation; social media; social simulation	Autonomous agents; Behavioral research; Computational methods; Simulation platform; Social networking (online); User profile; Agent-based model; Anti-vaccination; Behavioral science; Facebook; International federation; Policy recommendations; Social media; Social media platforms; Social simulations; Systems research; Vaccines	Article	Final	All Open Access; Hybrid Gold Open Access	Scopus	2-s2.0-85135193217
Labban A.; Bizzi L.	Labban, Alice (56521477000); Bizzi, Lorenzo (37460998800)	56521477000; 37460998800	Communication Via Social Media: How Employees Will Paradoxically Support the Organization while Putting Less Effort at Work	2023	International Journal of Business Communication	60	2		487	511	24	6	10.1177/23294884211005526	https://www.scopus.com/inward/record.uri?eid=2-s2.0-85104086027&doi=10.1177%2f23294884211005526&partnerID=40&md5=e412a37def9bb58bf11fe1ffb9d33749	Research on the effects of social media use by employees on work behaviors is inconclusive and showed mixed findings. To bring clarity to the extant literature, instead of focusing on generic social media use, we focus on a specific social media behavior—communication via social media with coworkers and friends—and theorize that it simultaneously triggers positive and negative effects on work beh…	emotions; employee communication; social media; workplace behaviors		Article	Final		Scopus	2-s2.0-85104086027
Russell H.C.; Potts C.; Nelson E.	Russell, Hayley C. (50263088400); Potts, Charlie (58036844100); Nelson, Emma (58036218800)	50263088400; 58036844100; 58036218800	“If It's not on Strava it Didn’t Happen”: Perceived Psychosocial Implications of Strava use in Collegiate Club Runners	2023	Recreational Sports Journal	47	1		15	25	10	1	10.1177/15588661221148170	https://www.scopus.com/inward/record.uri?eid=2-s2.0-85145227037&doi=10.1177%2f15588661221148170&partnerID=40&md5=22f20e2771e547cee17febd6275ebe51	The fitness app Strava incorporates the utility of a fitness tracker with the connection of social media. Since 2009, Strava has attracted over 100 million users, yet little research has assessed the implications of its use. The purpose of this study was to explore the perceived psychosocial implications of Strava use among collegiate club runners. Semi-structured interviews were conducted with 1…	fitness trackers; Motivation; self-determination theory; social media		Article	Final		Scopus	2-s2.0-85145227037
Li G.; Li X.; Zheng H.	Li, Guo (57580549900); Li, Xiaochuan (58037285200); Zheng, Hong (56287545500)	57580549900; 58037285200; 56287545500	Discount preannouncement in the digital supply chain era	2023	International Journal of Production Economics	258		108815				0	10.1016/j.ijpe.2023.108815	https://www.scopus.com/inward/record.uri?eid=2-s2.0-85149284818&doi=10.1016%2fj.ijpe.2023.108815&partnerID=40&md5=9cd6a611c312aa29af0ec93907fce04d	Digital technologies enable new business models to promote products. One example is livestreaming commerce where consumers can choose whether to engage in livestream and purchase immediately or playback and purchase later. Such strategic decision of consumers on purchasing challenges the manufacturer's decision on price discount and the influencer's decision on discount preannouncement. We consid…	Digital promotion; Discount preannouncement; Social media influencer	Commerce; Expansion; Sales; Digital promotion; Digital supply chain; Digital technologies; Discount preannouncement; Expansion effect; Markets expansions; New business models; Price discount; Social media; Social medium influence; Supply chains	Article	Final		Scopus	2-s2.0-85149284818
Blackwood G.; Hardy A.; Dodd B.; Ooi C.S.; Williams K.	Blackwood, Gemma (57202952134); Hardy, Anne (57207706793); Dodd, Bill (57208688153); Ooi, Can Seng (7007084891); Williams, Kathleen (57201002176)	57202952134; 57207706793; 57208688153; 7007084891; 57201002176	Natural disaster on Instagram: Examining representations of the 2018–2019 Tasmanian fires	2023	Annals of Tourism Research Empirical Insights	4	1	100082				0	10.1016/j.annale.2022.100082	https://www.scopus.com/inward/record.uri?eid=2-s2.0-85143726483&doi=10.1016%2fj.annale.2022.100082&partnerID=40&md5=fbf1ab0fd780eabb9b9b8ef212d0c828	This paper performs analysis of Instagram posts for the 2018–2019 Tasmanian wildfires to identify the key ways that locations were visually and textually represented. It identifies key themes and it looks at visual and photographic forms and genres typical of the survey. The findings add complexity to known ideas about mass media representations of natural disaster: whereas visual depictions of d…	Destination marketing; Environmental communication; Instagram; Natural disaster and tourism; Social media; Wildfires and tourism		Article	Final	All Open Access; Gold Open Access; Green Open Access	Scopus	2-s2.0-85143726483
Goncharenko G.	Goncharenko, Galina (57205142299)	57205142299	In the spotlight: Rethinking NGO accountability in the #MeToo era	2023	Critical Perspectives on Accounting	92		102308				8	10.1016/j.cpa.2021.102308	https://www.scopus.com/inward/record.uri?eid=2-s2.0-85103266395&doi=10.1016%2fj.cpa.2021.102308&partnerID=40&md5=5ed2730df6920239baeeb15f3669ce14	Emphasising the need to rethink accountability in the light of the #MeToo movement, this study examines how public discourses on sexual misconduct in the non-profit sector have transformed societal perceptions of NGO accountability. The study contributes to research debates about the underlying principles of the NGO social contract, the intellectual problematics of accountability and the role of …	Accountability; NGOs; Sexual exploitation; Social media; The #MeToo movement		Article	Final	All Open Access; Green Open Access	Scopus	2-s2.0-85103266395
Rondan-Cataluña F.J.; Peral-Peral B.; Ramírez-Correa P.E.	Rondan-Cataluña, F. Javier (22036167300); Peral-Peral, Begoña (55777937300); Ramírez-Correa, Patricio E. (57202771208)	22036167300; 55777937300; 57202771208	Measuring public opinion of education apps	2023	Technological Forecasting and Social Change	188		122277				0	10.1016/j.techfore.2022.122277	https://www.scopus.com/inward/record.uri?eid=2-s2.0-85145775301&doi=10.1016%2fj.techfore.2022.122277&partnerID=40&md5=c8e8e2e1f50706763f3d36d17c16de74	This study aims to analyze the opinion of the main agents involved in non-university public education - institutions and citizens - about a particular online educational application used as a way of communication between the aforementioned agents. To do this, we analyze the main topics, emotions and feelings reflected by the agents of the messages published on the social network Twitter to assess…	Digitalization; Education; Latent Dirichlet Allocation; Sentiment analysis; Twitter	Andalucia; Spain; E-learning; Social aspects; Social networking (online); Statistics; Andalusia; Digitalization; Education institutions; Educational Applications; Latent Dirichlet allocation; Main agent; Public education; Public opinions; Sentiment analysis; Twitter; education; model; public attitude; social media; Sentiment analysis	Article	Final	All Open Access; Hybrid Gold Open Access	Scopus	2-s2.0-85145775301
Nourallah M.; Öhman P.; Amin M.	Nourallah, Mustafa (57193171607); Öhman, Peter (56526679700); Amin, Muslim (36623225100)	57193171607; 56526679700; 36623225100	No trust, no use: how young retail investors build initial trust in financial robo-advisors	2023	Journal of Financial Reporting and Accounting	21	1		60	82	22	2	10.1108/JFRA-12-2021-0451	https://www.scopus.com/inward/record.uri?eid=2-s2.0-85134567817&doi=10.1108%2fJFRA-12-2021-0451&partnerID=40&md5=a59628b10949b06974e4a92513e2231c	Purpose: The purpose of this study is to describe and analyse the effect of a set of determinants on initial trust and behavioural intention to use financial robo-advisors (FRAs). Design/methodology/approach: The theory of perceived risk and the behavioural finance paradigm were used to develop a conceptual model of retail investors’ initial trust in FRAs. Data collected from 554 young retail inv…	Behavioural finance paradigm; Decision style; Information; Initial trust; Robo-financial advisors; Social media; Theory of perceived risk; Young retail investors		Article	Final	All Open Access; Hybrid Gold Open Access	Scopus	2-s2.0-85134567817
Leung X.Y.; Wu L.; Sun J.	Leung, Xi Y. (37077607700); Wu, Laurie (57213163431); Sun, Jie (57194778014)	37077607700; 57213163431; 57194778014	Exploring Secondary Crisis Response Strategies for Airlines Experiencing Low-Responsibility Crises: An Extension of the Situational Crisis Communication Theory	2023	Journal of Travel Research	62	4		878	892	14	1	10.1177/00472875221095210	https://www.scopus.com/inward/record.uri?eid=2-s2.0-85131738549&doi=10.1177%2f00472875221095210&partnerID=40&md5=cdd610f049902159af90ff084449cd43	Previous literature on airline crises has largely ignored low-responsibility crises. The purpose of this study is to explore the underlying mechanism of airlines utilizing secondary crisis response strategies to rebuild their reputations during low-responsibility crises. Extending the situational crisis communication theory, the study develops a research framework and conducts three empirical stu…	airline; low-responsibility crisis; need for cognition; other-orientation; secondary crisis response strategy; situational crisis communication theory (SCCT)	airline industry; cognition; crisis management; empirical analysis; research work; social media	Article	Final		Scopus	2-s2.0-85131738549
Šormaz A.; Ruoss E.	Šormaz, Anđela (58530794100); Ruoss, Engelbert (57044601900)	58530794100; 57044601900	Social Media as a Management Tool: Opportunities for Sustainable Heritage Destinations	2023	Academica Turistica	16	1		121	138	17	0	10.26493/2335-4194.16.121-138	https://www.scopus.com/inward/record.uri?eid=2-s2.0-85167571451&doi=10.26493%2f2335-4194.16.121-138&partnerID=40&md5=6a19dc26f981730b689d9416c198ef18	The popularity of certain tourist spots on social media triggers unexpected trends leading to unsustainable tourism development, commodification, cultural dissonance, and other negative impacts on the territory. The popularity is gained mainly due to the amplified dissemination of data through social media. Dealing with these impacts is especially challenging in heritage destinations where nature…	heritage destinations; social media; sustainable development; tourism management tool; visitor flows		Article	Final	All Open Access; Bronze Open Access	Scopus	2-s2.0-85167571451
Sharma M.; Kaushal D.; Joshi S.	Sharma, Manu (57198780582); Kaushal, Deepak (57203027312); Joshi, Sudhanshu (56111179800)	57198780582; 57203027312; 56111179800	Adverse effect of social media on generation Z user's behavior: Government information support as a moderating variable	2023	Journal of Retailing and Consumer Services	72		103256				1	10.1016/j.jretconser.2023.103256	https://www.scopus.com/inward/record.uri?eid=2-s2.0-85146091628&doi=10.1016%2fj.jretconser.2023.103256&partnerID=40&md5=9eb1af4334dd18732091d167c52835cf	Social media emerged as a primary source of information among young users, but its severe effect on mental state due to information overload, still an area of concern for the researchers. Generation Z users' addiction to the mobile phone/gadgets is increasing with a rise in social media and consequently their behavioral outcomes have transformed completely. Nowadays behavioral issues including st…	Anxiety; FOMO; Generation Z; Government information support; Information overload; Phubbing; Social media	mental disorder; mental health; mobile phone; social media	Article	Final		Scopus	2-s2.0-85146091628
Waters E.D.; D’Urso S.C.	Waters, Eric D. (57217162467); D’Urso, Scott C. (14059925300)	57217162467; 14059925300	Commentary—Space is Hard: Using Social Media for Selective Investigative Disclosure as a Multi-faceted Crisis Communication Strategy to Achieve Technical Transparency	2023	International Journal of Business Communication	60	2		635	655	20	4	10.1177/2329488420978607	https://www.scopus.com/inward/record.uri?eid=2-s2.0-85105910896&doi=10.1177%2f2329488420978607&partnerID=40&md5=e521b437ae0bc5b3185996a16d0c07a3	In this commentary, we note that situational crisis communication theory (SCCT) provides useful guidelines for an organization to protect its reputation during a crisis. However, when a high reliability organization (HRO) faces a crisis, openness often supersedes reputation management as a priority as maintaining the public’s trust is paramount. Unfortunately, SCCT in its present form does not ac…	crisis communication; high reliability organization; SCCT; social media		Article	Final		Scopus	2-s2.0-85105910896
Rosenberg D.; Mano R.; Mesch G.S.	Rosenberg, Dennis (57205320839); Mano, Rita (57650545900); Mesch, Gustavo S. (6701654066)	57205320839; 57650545900; 6701654066	Health information seeking on social media: the diversification approach	2023	Equality, Diversity and Inclusion	42	3		364	381	17	0	10.1108/EDI-12-2021-0309	https://www.scopus.com/inward/record.uri?eid=2-s2.0-85140974989&doi=10.1108%2fEDI-12-2021-0309&partnerID=40&md5=06d143510953a6f77b20a82e1a6fb69f	Purpose: Internet studies have rarely addressed gender and/or ethnic differences in health information seeking on social media. Moreover, the role of locality size in explanation of this phenomenon has been overlooked. This study proposed a diversification approach to address these issues. According to it, belonging to numerous disadvantaged groups increases the probability of health-related Inte…	Ethnic origin; Gender; Health information; Locality size; Social media		Article	Final		Scopus	2-s2.0-85140974989
Zhang P.; Chao C.-W.F.; Chiong R.; Hasan N.; Aljaroodi H.M.; Tian F.	Zhang, Peilin (57831389100); Chao, Chih-Wei (Fred) (57158380100); Chiong, Raymond (23395951300); Hasan, Najmul (57192937952); Aljaroodi, Hussain M. (57194501993); Tian, Feng (57191275654)	57831389100; 57158380100; 23395951300; 57192937952; 57194501993; 57191275654	Effects of in-store live stream on consumers’ offline purchase intention	2023	Journal of Retailing and Consumer Services	72		103262				5	10.1016/j.jretconser.2023.103262	https://www.scopus.com/inward/record.uri?eid=2-s2.0-85146482364&doi=10.1016%2fj.jretconser.2023.103262&partnerID=40&md5=fd08c36756a5b1d58d5e173c32833508	Live stream marketing through social media has attracted the attention of digital retailing marketers in recent years. However, there is a lack of evidence in understanding the influence of in-store live stream on offline purchase intentions. This study aimed to investigate the influence patterns of environmental stimuli on consumers' intention to purchase offline/in-store after watching an in-st…	Consumer attitude; In-store purchase intention; Live stream influencer marketing; Stimuli-organism-response (SOR)	conceptual framework; consumption behavior; marketing; retailing; shopping activity; social media	Article	Final	All Open Access; Hybrid Gold Open Access	Scopus	2-s2.0-85146482364
Sawy A.; Bögenhold D.	Sawy, Alina (57994783700); Bögenhold, Dieter (6507903924)	57994783700; 6507903924	Dark, darker, social media: dark side experiences, identity protection, and preventive strategies of micro entrepreneurs on social media	2023	Journal of Research in Marketing and Entrepreneurship	25	2		223	252	29	0	10.1108/JRME-02-2022-0017	https://www.scopus.com/inward/record.uri?eid=2-s2.0-85143417832&doi=10.1108%2fJRME-02-2022-0017&partnerID=40&md5=fe0891d349f3ef1a17221dc608e30bb5	Purpose: Social media has been gaining importance in recent years as an integral part of entrepreneurs’ business and marketing strategies. At the same time, the entrepreneurial use of social media can lead to dark and negative consequences. This aspect has received less attention in the literature so far. The purpose of this study is to advice entrepreneurial practitioners to balance the sides of…	Dark side; Digital marketing; Entrepreneurship; Identity protection; SME marketing; Social media		Article	Final	All Open Access; Hybrid Gold Open Access	Scopus	2-s2.0-85143417832
Pasirayi S.; Fennell P.B.; Follmer K.B.	Pasirayi, Simbarashe (57219440654); Fennell, Patrick B. (57188817862); Follmer, Kayla B. (57194836390)	57219440654; 57188817862; 57194836390	#Activism: Investor Reactions to Corporate Sociopolitical Activism	2023	Business and Society	62	4		704	744	40	3	10.1177/00076503221110457	https://www.scopus.com/inward/record.uri?eid=2-s2.0-85134358744&doi=10.1177%2f00076503221110457&partnerID=40&md5=ab37c8f9e93a5ce942870b7193228842	Corporations, which in the past have been hesitant to contribute to conversations regarding political and social issues, are increasingly speaking out on current issues such as race, sexual orientation, gender, immigration, and environmental issues. Despite this trend, limited academic research has focused on how corporate sociopolitical activism (CSA) efforts impact firm value. In addition, exta…	corporate sociopolitical activism; firm value; hashtag activism; social media		Article	Final		Scopus	2-s2.0-85134358744
Jing P.; Wang B.; Cai Y.; Wang B.; Huang J.; Yang C.; Jiang C.	Jing, Peng (35731292900); Wang, Baihui (57386111700); Cai, Yunhao (57386857300); Wang, Bichen (57386666000); Huang, Jiahui (57288567900); Yang, Chenglu (57387046900); Jiang, Chengxi (57274132400)	35731292900; 57386111700; 57386857300; 57386666000; 57288567900; 57387046900; 57274132400	What is the public really concerned about the AV crash? Insights from a combined analysis of social media and questionnaire survey	2023	Technological Forecasting and Social Change	189		122371				1	10.1016/j.techfore.2023.122371	https://www.scopus.com/inward/record.uri?eid=2-s2.0-85147089028&doi=10.1016%2fj.techfore.2023.122371&partnerID=40&md5=998ab4bf7d8a83fbf8e576ee7307d8a5	Autonomous vehicles (AVs) will bring considerable benefits to individuals and society, while the process of AVs' popularity may not always be smooth. Sometimes crashes are unavoidable, which could hinder the widespread acceptance of AVs. Although previous studies have investigated factors that affect AV acceptance, few of them pay attention to the impact of accidents and not to mention quantitati…	Autonomous vehicles; Bayesian network; Crashes; Latent Dirichlet allocation topic model; Public perception; Structural equation model	Accidents; Automobile drivers; Autonomous vehicles; Social networking (online); Statistics; Autonomous Vehicles; Bayesia n networks; Crash; Latent Dirichlet allocation; Latent dirichlet allocation topic model; Public perception; Structural equation models; Topic Modeling; Vehicle acceptance; Vehicle crashes; Bayesian analysis; collision; numerical model; perception; public attitude; questionnaire…	Article	Final		Scopus	2-s2.0-85147089028
Sharma N.; Khatri B.; Khan S.A.; Shamsi M.S.	Sharma, Nidhi (57217493024); Khatri, Bhanupriya (57681975100); Khan, Shad Ahmad (58407484900); Shamsi, Mohd Salman (57200212995)	57217493024; 57681975100; 58407484900; 57200212995	Extending the UTAUT Model to Examine the Influence of Social Media on Tourists’ Destination Selection	2023	Indian Journal of Marketing	53	4		47	64	17	3	10.17010/ijom/2023/v53/i4/172689	https://www.scopus.com/inward/record.uri?eid=2-s2.0-85159875615&doi=10.17010%2fijom%2f2023%2fv53%2fi4%2f172689&partnerID=40&md5=adbb7b757659670368cd6bea965a8990	Purpose: The main goal of this study was to examine social media’s influence on tourists while selecting a destination. Methodology: The data were gathered using a purposive sampling technique from 340 visitors of tourist destinations in tri-city (Chandigarh, Mohali, and Panchkula) and Delhi. The sampled group consisted of travelers who accessed social media platforms. PLS-SEM 3.3.3 version was u…	consumer behavior; destination; destination selection; PLS-SEM; social media; tourism; tourist behavior; UTAUT model		Article	Final		Scopus	2-s2.0-85159875615
[truncated: 5,012 more rows]
